# Supplementary material for: Improving polygenic risk prediction in admixed populations by explicitly modeling ancestral-differential effects via GAUDI
Source: Nat Commun. 2024 Feb 3;15:1016. doi: 10.1038/s41467-024-45135-z (PMC10838303; doi:10.1038/s41467-024-45135-z)
Supplement: Supplementary file 3 — Supplementary Data 1 [file 41467_2024_45135_MOESM3_ESM.xlsx]

## Sheet: Sheet1
method	heritability	causal variants common in	p_causal	maximum LD R2 between causal SNPs	replication	test R2	GAUDI specific information
							best pvalue threshold	best lambda	number of coefficients
GAUDI	0.2	both	0.05	0.2	1	0.191366	5e-05	104.568	8
GAUDI	0.2	both	0.05	0.2	2	0.0669812	0.005	2063.18	14
GAUDI	0.2	both	0.05	0.2	3	0.17609	0.05	82.9668	26
GAUDI	0.2	both	0.05	0.2	4	0.202141	0.0005	130.401	14
GAUDI	0.2	both	0.05	0.2	5	0.193014	0.005	149.044	6
GAUDI	0.2	both	0.05	0.2	6	0.191815	0.0005	209.572	16
GAUDI	0.2	both	0.05	0.2	7	0.182343	0.05	203.028	22
GAUDI	0.2	both	0.05	0.2	8	0.16987	0.05	291.248	10
GAUDI	0.2	both	0.05	0.2	9	0.258253	0.05	36.5994	24
GAUDI	0.2	both	0.05	0.2	10	0.176572	5e-06	77.059	4
GAUDI	0.2	both	0.5	0.2	1	0.1594	0.05	77.2208	34
GAUDI	0.2	both	0.5	0.2	2	0.19651	0.0005	258.135	26
GAUDI	0.2	both	0.5	0.2	3	0.19979	0.005	66.0166	18
GAUDI	0.2	both	0.5	0.2	4	0.208777	0.005	183.124	16
GAUDI	0.2	both	0.5	0.2	5	0.206072	0.05	1056.58	30
GAUDI	0.2	both	0.5	0.2	6	0.213973	0.005	132.308	26
GAUDI	0.2	both	0.5	0.2	7	0.20151	5e-05	442.775	20
GAUDI	0.2	both	0.5	0.2	8	0.160625	5e-05	161.721	18
GAUDI	0.2	both	0.5	0.2	9	0.207009	0.005	341.64	34
GAUDI	0.2	both	0.5	0.2	10	0.143088	0.05	721.833	40
GAUDI	0.2	both	1	0.2	1	0.185461	0.05	289.197	40
GAUDI	0.2	both	1	0.2	2	0.132122	0.005	735.881	28
GAUDI	0.2	both	1	0.2	3	0.155151	0.0005	250.568	28
GAUDI	0.2	both	1	0.2	4	0.195159	0.05	1146.35	32
GAUDI	0.2	both	1	0.2	5	0.0686395	0.05	1245.51	46
GAUDI	0.2	both	1	0.2	6	0.159469	0.05	798.167	36
GAUDI	0.2	both	1	0.2	7	0.234585	0.05	380.612	42
GAUDI	0.2	both	1	0.2	8	0.150027	0.0005	834.185	36
GAUDI	0.2	both	1	0.2	9	0.184701	0.05	275.998	30
GAUDI	0.2	both	1	0.2	10	0.163076	0.005	380.473	32
GAUDI	0.2	EUR only	0.05	0.2	1	0.183528	5e-05	224.402	10
GAUDI	0.2	EUR only	0.05	0.2	2	0.155691	0.005	235.453	24
GAUDI	0.2	EUR only	0.05	0.2	3	0.20927	0.05	109.916	42
GAUDI	0.2	EUR only	0.05	0.2	4	0.247838	0.005	10.2067	4
GAUDI	0.2	EUR only	0.05	0.2	5	0.194796	0.005	52.9047	32
GAUDI	0.2	EUR only	0.05	0.2	6	0.1461	0.005	209.314	10
GAUDI	0.2	EUR only	0.05	0.2	7	0.179123	0.05	27.7485	18
GAUDI	0.2	EUR only	0.05	0.2	8	0.181468	5e-06	66.9105	12
GAUDI	0.2	EUR only	0.05	0.2	9	0.160359	0.005	91.2218	12
GAUDI	0.2	EUR only	0.05	0.2	10	0.142202	5e-06	119.567	12
GAUDI	0.2	EUR only	0.5	0.2	1	0.146819	0.05	377.119	28
GAUDI	0.2	EUR only	0.5	0.2	2	0.154741	0.0005	534.133	10
GAUDI	0.2	EUR only	0.5	0.2	3	0.193421	0.005	479.796	16
GAUDI	0.2	EUR only	0.5	0.2	4	0.144135	0.05	151.399	24
GAUDI	0.2	EUR only	0.5	0.2	5	0.20171	0.05	245.515	24
GAUDI	0.2	EUR only	0.5	0.2	6	0.144654	0.005	236.53	26
GAUDI	0.2	EUR only	0.5	0.2	7	0.179267	0.05	91.3467	28
GAUDI	0.2	EUR only	0.5	0.2	8	0.169459	0.05	337.137	24
GAUDI	0.2	EUR only	0.5	0.2	9	0.211105	0.05	145.561	22
GAUDI	0.2	EUR only	0.5	0.2	10	0.165932	0.05	560.333	30
GAUDI	0.2	EUR only	1	0.2	1	0.190021	0.0005	545.992	20
GAUDI	0.2	EUR only	1	0.2	2	0.196944	0.05	48.1036	38
GAUDI	0.2	EUR only	1	0.2	3	0.194342	0.005	239.886	24
GAUDI	0.2	EUR only	1	0.2	4	0.138235	0.0005	89.7138	18
GAUDI	0.2	EUR only	1	0.2	5	0.090206	0.05	1441.19	34
GAUDI	0.2	EUR only	1	0.2	6	0.206966	0.05	145.485	40
GAUDI	0.2	EUR only	1	0.2	7	0.167578	0.005	264.633	36
GAUDI	0.2	EUR only	1	0.2	8	0.199988	0.05	74.1272	26
GAUDI	0.2	EUR only	1	0.2	9	0.174733	0.05	156.348	28
GAUDI	0.2	EUR only	1	0.2	10	0.144192	0.05	335.584	28
GAUDI	0.2	AFR only	0.05	0.2	1	0.18324	0.0005	71.508	8
GAUDI	0.2	AFR only	0.05	0.2	2	0.254185	0.0005	567.272	8
GAUDI	0.2	AFR only	0.05	0.2	3	0.2017	5e-06	129.858	6
GAUDI	0.2	AFR only	0.05	0.2	4	0.1947	0.05	71.6008	20
GAUDI	0.2	AFR only	0.05	0.2	5	0.320326	5e-06	174.536	8
GAUDI	0.2	AFR only	0.05	0.2	6	0.238174	5e-05	14.8921	6
GAUDI	0.2	AFR only	0.05	0.2	7	0.190972	0.05	165.467	8
GAUDI	0.2	AFR only	0.05	0.2	8	0.154904	0.005	68.4157	10
GAUDI	0.2	AFR only	0.05	0.2	9	0.217487	5e-05	151.141	8
GAUDI	0.2	AFR only	0.05	0.2	10	0.124739	0.0005	1442.14	12
GAUDI	0.2	AFR only	0.5	0.2	1	0.207663	0.005	341.572	12
GAUDI	0.2	AFR only	0.5	0.2	2	0.292447	0.05	85.3929	46
GAUDI	0.2	AFR only	0.5	0.2	3	0.199385	0.0005	193.308	12
GAUDI	0.2	AFR only	0.5	0.2	4	0.256806	0.0005	644.873	14
GAUDI	0.2	AFR only	0.5	0.2	5	0.285712	0.0005	452.103	16
GAUDI	0.2	AFR only	0.5	0.2	6	0.228168	0.0005	163.935	10
GAUDI	0.2	AFR only	0.5	0.2	7	0.2116	0.005	421.696	20
GAUDI	0.2	AFR only	0.5	0.2	8	0.236143	0.005	373.897	14
GAUDI	0.2	AFR only	0.5	0.2	9	0.160864	0.005	260.285	12
GAUDI	0.2	AFR only	0.5	0.2	10	0.237608	0.0005	43.6592	14
GAUDI	0.2	AFR only	1	0.2	1	0.181868	0.05	255.752	51
GAUDI	0.2	AFR only	1	0.2	2	0.179489	0.05	848.164	36
GAUDI	0.2	AFR only	1	0.2	3	0.174807	0.05	387.512	36
GAUDI	0.2	AFR only	1	0.2	4	0.212271	0.005	383.89	30
GAUDI	0.2	AFR only	1	0.2	5	0.219863	0.005	249.185	30
GAUDI	0.2	AFR only	1	0.2	6	0.259188	0.05	118.758	32
GAUDI	0.2	AFR only	1	0.2	7	0.189946	0.005	190.94	30
GAUDI	0.2	AFR only	1	0.2	8	0.273731	0.05	179.077	41
GAUDI	0.2	AFR only	1	0.2	9	0.163589	0.005	585.126	22
GAUDI	0.2	AFR only	1	0.2	10	0.239939	0.0005	293.023	18
GAUDI	0.6	both	0.05	0.2	1	0.591674	0.0005	94.7704	18
GAUDI	0.6	both	0.05	0.2	2	0.586514	0.0005	66.7539	10
GAUDI	0.6	both	0.05	0.2	3	0.61982	0.0005	73.4363	12
GAUDI	0.6	both	0.05	0.2	4	0.624759	0.05	9.03016	26
GAUDI	0.6	both	0.05	0.2	5	0.576568	0.0005	14.9528	38
GAUDI	0.6	both	0.05	0.2	6	0.623545	5e-06	30.5461	8
GAUDI	0.6	both	0.05	0.2	7	0.573084	5e-06	76.066	20
GAUDI	0.6	both	0.05	0.2	8	0.63833	5e-05	16.5256	12
GAUDI	0.6	both	0.05	0.2	9	0.574388	5e-05	79.0063	20
GAUDI	0.6	both	0.05	0.2	10	0.586157	0.05	695.943	30
GAUDI	0.6	both	0.5	0.2	1	0.588421	0.05	401.303	44
GAUDI	0.6	both	0.5	0.2	2	0.589696	0.0005	67.9035	26
GAUDI	0.6	both	0.5	0.2	3	0.643504	0.005	47.7613	32
GAUDI	0.6	both	0.5	0.2	4	0.558031	0.05	77.0703	42
GAUDI	0.6	both	0.5	0.2	5	0.576005	0.05	365.017	44
GAUDI	0.6	both	0.5	0.2	6	0.529742	0.05	252.087	66
GAUDI	0.6	both	0.5	0.2	7	0.546238	0.05	202.217	44
GAUDI	0.6	both	0.5	0.2	8	0.563152	0.05	61.2108	36
GAUDI	0.6	both	0.5	0.2	9	0.483857	0.05	1223.49	60
GAUDI	0.6	both	0.5	0.2	10	0.592173	0.05	56.6473	66
GAUDI	0.6	both	1	0.2	1	0.519079	0.05	1168.58	50
GAUDI	0.6	both	1	0.2	2	0.564042	0.05	35.1453	50
GAUDI	0.6	both	1	0.2	3	0.507817	0.05	1452.43	42
GAUDI	0.6	both	1	0.2	4	0.593986	0.05	118.382	70
GAUDI	0.6	both	1	0.2	5	0.621556	0.005	281.375	54
GAUDI	0.6	both	1	0.2	6	0.589388	0.05	233.899	58
GAUDI	0.6	both	1	0.2	7	0.553084	0.005	97.4705	36
GAUDI	0.6	both	1	0.2	8	0.585044	0.05	163.864	56
GAUDI	0.6	both	1	0.2	9	0.599647	0.005	275.299	56
GAUDI	0.6	both	1	0.2	10	0.5855	0.005	234.665	54
GAUDI	0.6	EUR only	0.05	0.2	1	0.622612	5e-06	51.3352	12
GAUDI	0.6	EUR only	0.05	0.2	2	0.563719	5e-05	76.198	14
GAUDI	0.6	EUR only	0.05	0.2	3	0.576212	0.005	27.7284	50
GAUDI	0.6	EUR only	0.05	0.2	4	0.557068	0.05	195.876	60
GAUDI	0.6	EUR only	0.05	0.2	5	0.525653	5e-06	55.0846	4
GAUDI	0.6	EUR only	0.05	0.2	6	0.58614	0.005	90.9485	10
GAUDI	0.6	EUR only	0.05	0.2	7	0.609132	0.05	58.143	52
GAUDI	0.6	EUR only	0.05	0.2	8	0.569841	0.005	798.496	42
GAUDI	0.6	EUR only	0.05	0.2	9	0.60895	0.005	78.1309	44
GAUDI	0.6	EUR only	0.05	0.2	10	0.582524	0.0005	36.2778	16
GAUDI	0.6	EUR only	0.5	0.2	1	0.599676	0.0005	108.103	20
GAUDI	0.6	EUR only	0.5	0.2	2	0.579203	5e-06	99.4866	16
GAUDI	0.6	EUR only	0.5	0.2	3	0.580331	0.0005	183.47	36
GAUDI	0.6	EUR only	0.5	0.2	4	0.618745	0.05	17.9644	34
GAUDI	0.6	EUR only	0.5	0.2	5	0.613185	5e-05	26.3374	12
GAUDI	0.6	EUR only	0.5	0.2	6	0.632801	5e-05	139.813	32
GAUDI	0.6	EUR only	0.5	0.2	7	0.585446	0.005	160.208	30
GAUDI	0.6	EUR only	0.5	0.2	8	0.560474	0.005	139.866	44
GAUDI	0.6	EUR only	0.5	0.2	9	0.590207	5e-06	129.187	14
GAUDI	0.6	EUR only	0.5	0.2	10	0.622593	0.05	27.7463	20
GAUDI	0.6	EUR only	1	0.2	1	0.544203	0.005	32.0939	18
GAUDI	0.6	EUR only	1	0.2	2	0.566637	0.05	108.867	36
GAUDI	0.6	EUR only	1	0.2	3	0.589929	5e-05	49.7569	26
GAUDI	0.6	EUR only	1	0.2	4	0.485266	5e-05	911.795	30
GAUDI	0.6	EUR only	1	0.2	5	0.556311	0.05	99.0214	46
GAUDI	0.6	EUR only	1	0.2	6	0.56982	0.05	49.4407	40
GAUDI	0.6	EUR only	1	0.2	7	0.552844	5e-06	177.639	20
GAUDI	0.6	EUR only	1	0.2	8	0.544563	0.05	79.8283	42
GAUDI	0.6	EUR only	1	0.2	9	0.577675	0.05	221.614	48
GAUDI	0.6	EUR only	1	0.2	10	0.541537	0.05	124.59	38
GAUDI	0.6	AFR only	0.05	0.2	1	0.61645	5e-05	27.071	8
GAUDI	0.6	AFR only	0.05	0.2	2	0.57199	5e-05	84.654	10
GAUDI	0.6	AFR only	0.05	0.2	3	0.656826	5e-05	21.4668	10
GAUDI	0.6	AFR only	0.05	0.2	4	0.580929	0.005	65.6439	15
GAUDI	0.6	AFR only	0.05	0.2	5	0.713215	0.0005	59.9134	14
GAUDI	0.6	AFR only	0.05	0.2	6	0.580216	5e-05	25.5509	8
GAUDI	0.6	AFR only	0.05	0.2	7	0.605401	0.005	54.8757	22
GAUDI	0.6	AFR only	0.05	0.2	8	0.63395	0.005	28.1972	24
GAUDI	0.6	AFR only	0.05	0.2	9	0.624364	0.005	18.6128	44
GAUDI	0.6	AFR only	0.05	0.2	10	0.667652	0.0005	68.3159	16
GAUDI	0.6	AFR only	0.5	0.2	1	0.640453	5e-06	94.5801	22
GAUDI	0.6	AFR only	0.5	0.2	2	0.606795	0.0005	357.684	30
GAUDI	0.6	AFR only	0.5	0.2	3	0.624874	0.05	72.9008	30
GAUDI	0.6	AFR only	0.5	0.2	4	0.527828	0.05	152.351	30
GAUDI	0.6	AFR only	0.5	0.2	5	0.63025	5e-06	74.8698	8
GAUDI	0.6	AFR only	0.5	0.2	6	0.643834	0.005	146.148	38
GAUDI	0.6	AFR only	0.5	0.2	7	0.593966	0.005	61.6627	30
GAUDI	0.6	AFR only	0.5	0.2	8	0.628855	5e-05	91.0346	18
GAUDI	0.6	AFR only	0.5	0.2	9	0.254772	0.05	2286.88	60
GAUDI	0.6	AFR only	0.5	0.2	10	0.588246	0.005	573.65	44
GAUDI	0.6	AFR only	1	0.2	1	0.569779	0.005	725.734	48
GAUDI	0.6	AFR only	1	0.2	2	0.685605	0.05	213.161	50
GAUDI	0.6	AFR only	1	0.2	3	0.585657	0.05	275.939	42
GAUDI	0.6	AFR only	1	0.2	4	0.624762	0.05	85.9543	50
GAUDI	0.6	AFR only	1	0.2	5	0.619384	0.05	221.17	44
GAUDI	0.6	AFR only	1	0.2	6	0.703466	0.0005	53.9589	28
GAUDI	0.6	AFR only	1	0.2	7	0.563262	0.05	354.388	56
GAUDI	0.6	AFR only	1	0.2	8	0.564775	0.05	94.6897	49
GAUDI	0.6	AFR only	1	0.2	9	0.590433	0.05	206.624	60
GAUDI	0.6	AFR only	1	0.2	10	0.625923	0.05	84.6722	46
PRSice	0.2	both	0.05	0.2	1	0.165645	NA	NA	NA
PRSice	0.2	both	0.05	0.2	2	0.192506	NA	NA	NA
PRSice	0.2	both	0.05	0.2	3	0.15102	NA	NA	NA
PRSice	0.2	both	0.05	0.2	4	0.19296	NA	NA	NA
PRSice	0.2	both	0.05	0.2	5	0.173413	NA	NA	NA
PRSice	0.2	both	0.05	0.2	6	0.168665	NA	NA	NA
PRSice	0.2	both	0.05	0.2	7	0.157848	NA	NA	NA
PRSice	0.2	both	0.05	0.2	8	0.169544	NA	NA	NA
PRSice	0.2	both	0.05	0.2	9	0.241262	NA	NA	NA
PRSice	0.2	both	0.05	0.2	10	0.149161	NA	NA	NA
PRSice	0.2	both	0.5	0.2	1	0.137089	NA	NA	NA
PRSice	0.2	both	0.5	0.2	2	0.182689	NA	NA	NA
PRSice	0.2	both	0.5	0.2	3	0.171084	NA	NA	NA
PRSice	0.2	both	0.5	0.2	4	0.0830509	NA	NA	NA
PRSice	0.2	both	0.5	0.2	5	0.190786	NA	NA	NA
PRSice	0.2	both	0.5	0.2	6	0.184473	NA	NA	NA
PRSice	0.2	both	0.5	0.2	7	0.176879	NA	NA	NA
PRSice	0.2	both	0.5	0.2	8	0.146007	NA	NA	NA
PRSice	0.2	both	0.5	0.2	9	0.16503	NA	NA	NA
PRSice	0.2	both	0.5	0.2	10	0.138716	NA	NA	NA
PRSice	0.2	both	1	0.2	1	0.164152	NA	NA	NA
PRSice	0.2	both	1	0.2	2	0.179896	NA	NA	NA
PRSice	0.2	both	1	0.2	3	0.115008	NA	NA	NA
PRSice	0.2	both	1	0.2	4	0.168506	NA	NA	NA
PRSice	0.2	both	1	0.2	5	0.167625	NA	NA	NA
PRSice	0.2	both	1	0.2	6	0.145323	NA	NA	NA
PRSice	0.2	both	1	0.2	7	0.209982	NA	NA	NA
PRSice	0.2	both	1	0.2	8	0.116988	NA	NA	NA
PRSice	0.2	both	1	0.2	9	0.130174	NA	NA	NA
PRSice	0.2	both	1	0.2	10	0.131694	NA	NA	NA
PRSice	0.2	EUR only	0.05	0.2	1	0.160388	NA	NA	NA
PRSice	0.2	EUR only	0.05	0.2	2	0.139839	NA	NA	NA
PRSice	0.2	EUR only	0.05	0.2	3	0.175133	NA	NA	NA
PRSice	0.2	EUR only	0.05	0.2	4	0.201376	NA	NA	NA
PRSice	0.2	EUR only	0.05	0.2	5	0.159715	NA	NA	NA
PRSice	0.2	EUR only	0.05	0.2	6	0.129347	NA	NA	NA
PRSice	0.2	EUR only	0.05	0.2	7	0.179066	NA	NA	NA
PRSice	0.2	EUR only	0.05	0.2	8	0.145766	NA	NA	NA
PRSice	0.2	EUR only	0.05	0.2	9	0.133387	NA	NA	NA
PRSice	0.2	EUR only	0.05	0.2	10	0.123221	NA	NA	NA
PRSice	0.2	EUR only	0.5	0.2	1	0.11023	NA	NA	NA
PRSice	0.2	EUR only	0.5	0.2	2	0.125091	NA	NA	NA
PRSice	0.2	EUR only	0.5	0.2	3	0.167829	NA	NA	NA
PRSice	0.2	EUR only	0.5	0.2	4	0.142983	NA	NA	NA
PRSice	0.2	EUR only	0.5	0.2	5	0.170178	NA	NA	NA
PRSice	0.2	EUR only	0.5	0.2	6	0.123542	NA	NA	NA
PRSice	0.2	EUR only	0.5	0.2	7	0.138126	NA	NA	NA
PRSice	0.2	EUR only	0.5	0.2	8	0.150626	NA	NA	NA
PRSice	0.2	EUR only	0.5	0.2	9	0.170873	NA	NA	NA
PRSice	0.2	EUR only	0.5	0.2	10	0.119547	NA	NA	NA
PRSice	0.2	EUR only	1	0.2	1	0.148296	NA	NA	NA
PRSice	0.2	EUR only	1	0.2	2	0.140229	NA	NA	NA
PRSice	0.2	EUR only	1	0.2	3	0.183227	NA	NA	NA
PRSice	0.2	EUR only	1	0.2	4	0.111166	NA	NA	NA
PRSice	0.2	EUR only	1	0.2	5	0.112572	NA	NA	NA
PRSice	0.2	EUR only	1	0.2	6	0.1561	NA	NA	NA
PRSice	0.2	EUR only	1	0.2	7	0.114658	NA	NA	NA
PRSice	0.2	EUR only	1	0.2	8	0.151464	NA	NA	NA
PRSice	0.2	EUR only	1	0.2	9	0.170641	NA	NA	NA
PRSice	0.2	EUR only	1	0.2	10	0.131837	NA	NA	NA
PRSice	0.2	AFR only	0.05	0.2	1	0.136393	NA	NA	NA
PRSice	0.2	AFR only	0.05	0.2	2	0.120924	NA	NA	NA
PRSice	0.2	AFR only	0.05	0.2	3	0.116943	NA	NA	NA
PRSice	0.2	AFR only	0.05	0.2	4	0.0749367	NA	NA	NA
PRSice	0.2	AFR only	0.05	0.2	5	0.134168	NA	NA	NA
PRSice	0.2	AFR only	0.05	0.2	6	0.181614	NA	NA	NA
PRSice	0.2	AFR only	0.05	0.2	7	0.141411	NA	NA	NA
PRSice	0.2	AFR only	0.05	0.2	8	0.0853163	NA	NA	NA
PRSice	0.2	AFR only	0.05	0.2	9	0.117225	NA	NA	NA
PRSice	0.2	AFR only	0.05	0.2	10	0.118944	NA	NA	NA
PRSice	0.2	AFR only	0.5	0.2	1	0.103691	NA	NA	NA
PRSice	0.2	AFR only	0.5	0.2	2	0.134212	NA	NA	NA
PRSice	0.2	AFR only	0.5	0.2	3	0.0919269	NA	NA	NA
PRSice	0.2	AFR only	0.5	0.2	4	0.0968214	NA	NA	NA
PRSice	0.2	AFR only	0.5	0.2	5	0.144412	NA	NA	NA
PRSice	0.2	AFR only	0.5	0.2	6	0.163562	NA	NA	NA
PRSice	0.2	AFR only	0.5	0.2	7	0.0891377	NA	NA	NA
PRSice	0.2	AFR only	0.5	0.2	8	0.0835982	NA	NA	NA
PRSice	0.2	AFR only	0.5	0.2	9	0.0938671	NA	NA	NA
PRSice	0.2	AFR only	0.5	0.2	10	0.0875799	NA	NA	NA
PRSice	0.2	AFR only	1	0.2	1	0.0760558	NA	NA	NA
PRSice	0.2	AFR only	1	0.2	2	0.114025	NA	NA	NA
PRSice	0.2	AFR only	1	0.2	3	0.117838	NA	NA	NA
PRSice	0.2	AFR only	1	0.2	4	0.0948876	NA	NA	NA
PRSice	0.2	AFR only	1	0.2	5	0.100142	NA	NA	NA
PRSice	0.2	AFR only	1	0.2	6	0.132849	NA	NA	NA
PRSice	0.2	AFR only	1	0.2	7	0.0810852	NA	NA	NA
PRSice	0.2	AFR only	1	0.2	8	0.0852199	NA	NA	NA
PRSice	0.2	AFR only	1	0.2	9	0.103149	NA	NA	NA
PRSice	0.2	AFR only	1	0.2	10	0.144395	NA	NA	NA
PRSice	0.6	both	0.05	0.2	1	0.576241	NA	NA	NA
PRSice	0.6	both	0.05	0.2	2	0.562802	NA	NA	NA
PRSice	0.6	both	0.05	0.2	3	0.444159	NA	NA	NA
PRSice	0.6	both	0.05	0.2	4	0.506464	NA	NA	NA
PRSice	0.6	both	0.05	0.2	5	0.444484	NA	NA	NA
PRSice	0.6	both	0.05	0.2	6	0.497914	NA	NA	NA
PRSice	0.6	both	0.05	0.2	7	0.482516	NA	NA	NA
PRSice	0.6	both	0.05	0.2	8	0.552734	NA	NA	NA
PRSice	0.6	both	0.05	0.2	9	0.521359	NA	NA	NA
PRSice	0.6	both	0.05	0.2	10	0.575256	NA	NA	NA
PRSice	0.6	both	0.5	0.2	1	0.504815	NA	NA	NA
PRSice	0.6	both	0.5	0.2	2	0.480968	NA	NA	NA
PRSice	0.6	both	0.5	0.2	3	0.598865	NA	NA	NA
PRSice	0.6	both	0.5	0.2	4	0.397037	NA	NA	NA
PRSice	0.6	both	0.5	0.2	5	0.480075	NA	NA	NA
PRSice	0.6	both	0.5	0.2	6	0.427319	NA	NA	NA
PRSice	0.6	both	0.5	0.2	7	0.453093	NA	NA	NA
PRSice	0.6	both	0.5	0.2	8	0.429009	NA	NA	NA
PRSice	0.6	both	0.5	0.2	9	0.491931	NA	NA	NA
PRSice	0.6	both	0.5	0.2	10	0.44253	NA	NA	NA
PRSice	0.6	both	1	0.2	1	0.470478	NA	NA	NA
PRSice	0.6	both	1	0.2	2	0.421327	NA	NA	NA
PRSice	0.6	both	1	0.2	3	0.505732	NA	NA	NA
PRSice	0.6	both	1	0.2	4	0.380938	NA	NA	NA
PRSice	0.6	both	1	0.2	5	0.506753	NA	NA	NA
PRSice	0.6	both	1	0.2	6	0.491472	NA	NA	NA
PRSice	0.6	both	1	0.2	7	0.419993	NA	NA	NA
PRSice	0.6	both	1	0.2	8	0.462587	NA	NA	NA
PRSice	0.6	both	1	0.2	9	0.449599	NA	NA	NA
PRSice	0.6	both	1	0.2	10	0.468791	NA	NA	NA
PRSice	0.6	EUR only	0.05	0.2	1	0.521362	NA	NA	NA
PRSice	0.6	EUR only	0.05	0.2	2	0.476624	NA	NA	NA
PRSice	0.6	EUR only	0.05	0.2	3	0.360021	NA	NA	NA
PRSice	0.6	EUR only	0.05	0.2	4	0.3959	NA	NA	NA
PRSice	0.6	EUR only	0.05	0.2	5	0.489162	NA	NA	NA
PRSice	0.6	EUR only	0.05	0.2	6	0.520456	NA	NA	NA
PRSice	0.6	EUR only	0.05	0.2	7	0.576466	NA	NA	NA
PRSice	0.6	EUR only	0.05	0.2	8	0.438665	NA	NA	NA
PRSice	0.6	EUR only	0.05	0.2	9	0.50225	NA	NA	NA
PRSice	0.6	EUR only	0.05	0.2	10	0.495391	NA	NA	NA
PRSice	0.6	EUR only	0.5	0.2	1	0.551861	NA	NA	NA
PRSice	0.6	EUR only	0.5	0.2	2	0.51622	NA	NA	NA
PRSice	0.6	EUR only	0.5	0.2	3	0.472535	NA	NA	NA
PRSice	0.6	EUR only	0.5	0.2	4	0.597121	NA	NA	NA
PRSice	0.6	EUR only	0.5	0.2	5	0.50163	NA	NA	NA
PRSice	0.6	EUR only	0.5	0.2	6	0.503125	NA	NA	NA
PRSice	0.6	EUR only	0.5	0.2	7	0.388396	NA	NA	NA
PRSice	0.6	EUR only	0.5	0.2	8	0.391758	NA	NA	NA
PRSice	0.6	EUR only	0.5	0.2	9	0.500315	NA	NA	NA
PRSice	0.6	EUR only	0.5	0.2	10	0.484814	NA	NA	NA
PRSice	0.6	EUR only	1	0.2	1	0.495465	NA	NA	NA
PRSice	0.6	EUR only	1	0.2	2	0.4468	NA	NA	NA
PRSice	0.6	EUR only	1	0.2	3	0.452771	NA	NA	NA
PRSice	0.6	EUR only	1	0.2	4	0.456891	NA	NA	NA
PRSice	0.6	EUR only	1	0.2	5	0.373515	NA	NA	NA
PRSice	0.6	EUR only	1	0.2	6	0.351548	NA	NA	NA
PRSice	0.6	EUR only	1	0.2	7	0.393184	NA	NA	NA
PRSice	0.6	EUR only	1	0.2	8	0.43783	NA	NA	NA
PRSice	0.6	EUR only	1	0.2	9	0.460198	NA	NA	NA
PRSice	0.6	EUR only	1	0.2	10	0.372199	NA	NA	NA
PRSice	0.6	AFR only	0.05	0.2	1	0.352085	NA	NA	NA
PRSice	0.6	AFR only	0.05	0.2	2	0.380716	NA	NA	NA
PRSice	0.6	AFR only	0.05	0.2	3	0.339867	NA	NA	NA
PRSice	0.6	AFR only	0.05	0.2	4	0.395637	NA	NA	NA
PRSice	0.6	AFR only	0.05	0.2	5	0.278203	NA	NA	NA
PRSice	0.6	AFR only	0.05	0.2	6	0.314018	NA	NA	NA
PRSice	0.6	AFR only	0.05	0.2	7	0.363831	NA	NA	NA
PRSice	0.6	AFR only	0.05	0.2	8	0.297145	NA	NA	NA
PRSice	0.6	AFR only	0.05	0.2	9	0.300429	NA	NA	NA
PRSice	0.6	AFR only	0.05	0.2	10	0.3391	NA	NA	NA
PRSice	0.6	AFR only	0.5	0.2	1	0.311631	NA	NA	NA
PRSice	0.6	AFR only	0.5	0.2	2	0.315393	NA	NA	NA
PRSice	0.6	AFR only	0.5	0.2	3	0.307935	NA	NA	NA
PRSice	0.6	AFR only	0.5	0.2	4	0.384029	NA	NA	NA
PRSice	0.6	AFR only	0.5	0.2	5	0.327619	NA	NA	NA
PRSice	0.6	AFR only	0.5	0.2	6	0.345594	NA	NA	NA
PRSice	0.6	AFR only	0.5	0.2	7	0.356319	NA	NA	NA
PRSice	0.6	AFR only	0.5	0.2	8	0.319187	NA	NA	NA
PRSice	0.6	AFR only	0.5	0.2	9	0.246292	NA	NA	NA
PRSice	0.6	AFR only	0.5	0.2	10	0.378837	NA	NA	NA
PRSice	0.6	AFR only	1	0.2	1	0.277558	NA	NA	NA
PRSice	0.6	AFR only	1	0.2	2	0.283281	NA	NA	NA
PRSice	0.6	AFR only	1	0.2	3	0.335584	NA	NA	NA
PRSice	0.6	AFR only	1	0.2	4	0.359989	NA	NA	NA
PRSice	0.6	AFR only	1	0.2	5	0.303801	NA	NA	NA
PRSice	0.6	AFR only	1	0.2	6	0.343896	NA	NA	NA
PRSice	0.6	AFR only	1	0.2	7	0.257527	NA	NA	NA
PRSice	0.6	AFR only	1	0.2	8	0.382559	NA	NA	NA
PRSice	0.6	AFR only	1	0.2	9	0.291015	NA	NA	NA
PRSice	0.6	AFR only	1	0.2	10	0.344681	NA	NA	NA
pPRS	0.2	both	0.05	0.2	1	0.141102	NA	NA	NA
pPRS	0.2	both	0.05	0.2	2	0.172969	NA	NA	NA
pPRS	0.2	both	0.05	0.2	3	0.109399	NA	NA	NA
pPRS	0.2	both	0.05	0.2	4	0.142666	NA	NA	NA
pPRS	0.2	both	0.05	0.2	5	0.0733949	NA	NA	NA
pPRS	0.2	both	0.05	0.2	6	0.196098	NA	NA	NA
pPRS	0.2	both	0.05	0.2	7	0.204247	NA	NA	NA
pPRS	0.2	both	0.05	0.2	8	0.204497	NA	NA	NA
pPRS	0.2	both	0.05	0.2	9	0.144505	NA	NA	NA
pPRS	0.2	both	0.05	0.2	10	0.142039	NA	NA	NA
pPRS	0.2	both	0.5	0.2	1	0.147081	NA	NA	NA
pPRS	0.2	both	0.5	0.2	2	0.108045	NA	NA	NA
pPRS	0.2	both	0.5	0.2	3	0.155941	NA	NA	NA
pPRS	0.2	both	0.5	0.2	4	0.155095	NA	NA	NA
pPRS	0.2	both	0.5	0.2	5	0.157278	NA	NA	NA
pPRS	0.2	both	0.5	0.2	6	0.0848695	NA	NA	NA
pPRS	0.2	both	0.5	0.2	7	0.124274	NA	NA	NA
pPRS	0.2	both	0.5	0.2	8	0.137797	NA	NA	NA
pPRS	0.2	both	0.5	0.2	9	0.108341	NA	NA	NA
pPRS	0.2	both	0.5	0.2	10	0.0638813	NA	NA	NA
pPRS	0.2	both	1	0.2	1	0.103795	NA	NA	NA
pPRS	0.2	both	1	0.2	2	0.0947093	NA	NA	NA
pPRS	0.2	both	1	0.2	3	0.117534	NA	NA	NA
pPRS	0.2	both	1	0.2	4	0.216639	NA	NA	NA
pPRS	0.2	both	1	0.2	5	0.107015	NA	NA	NA
pPRS	0.2	both	1	0.2	6	0.0631312	NA	NA	NA
pPRS	0.2	both	1	0.2	7	0.106006	NA	NA	NA
pPRS	0.2	both	1	0.2	8	0.10826	NA	NA	NA
pPRS	0.2	both	1	0.2	9	0.118075	NA	NA	NA
pPRS	0.2	both	1	0.2	10	0.0872138	NA	NA	NA
pPRS	0.2	EUR only	0.05	0.2	1	0.107784	NA	NA	NA
pPRS	0.2	EUR only	0.05	0.2	2	0.0689752	NA	NA	NA
pPRS	0.2	EUR only	0.05	0.2	3	0.133666	NA	NA	NA
pPRS	0.2	EUR only	0.05	0.2	4	0.115206	NA	NA	NA
pPRS	0.2	EUR only	0.05	0.2	5	0.154376	NA	NA	NA
pPRS	0.2	EUR only	0.05	0.2	6	0.106318	NA	NA	NA
pPRS	0.2	EUR only	0.05	0.2	7	0.113696	NA	NA	NA
pPRS	0.2	EUR only	0.05	0.2	8	0.1077	NA	NA	NA
pPRS	0.2	EUR only	0.05	0.2	9	0.154681	NA	NA	NA
pPRS	0.2	EUR only	0.05	0.2	10	0.140448	NA	NA	NA
pPRS	0.2	EUR only	0.5	0.2	1	0.123963	NA	NA	NA
pPRS	0.2	EUR only	0.5	0.2	2	0.191377	NA	NA	NA
pPRS	0.2	EUR only	0.5	0.2	3	0.172362	NA	NA	NA
pPRS	0.2	EUR only	0.5	0.2	4	0.1698	NA	NA	NA
pPRS	0.2	EUR only	0.5	0.2	5	0.147159	NA	NA	NA
pPRS	0.2	EUR only	0.5	0.2	6	0.215145	NA	NA	NA
pPRS	0.2	EUR only	0.5	0.2	7	0.165721	NA	NA	NA
pPRS	0.2	EUR only	0.5	0.2	8	0.145606	NA	NA	NA
pPRS	0.2	EUR only	0.5	0.2	9	0.096615	NA	NA	NA
pPRS	0.2	EUR only	0.5	0.2	10	0.176038	NA	NA	NA
pPRS	0.2	EUR only	1	0.2	1	0.234476	NA	NA	NA
pPRS	0.2	EUR only	1	0.2	2	0.202512	NA	NA	NA
pPRS	0.2	EUR only	1	0.2	3	0.131192	NA	NA	NA
pPRS	0.2	EUR only	1	0.2	4	0.102048	NA	NA	NA
pPRS	0.2	EUR only	1	0.2	5	0.126874	NA	NA	NA
pPRS	0.2	EUR only	1	0.2	6	0.160673	NA	NA	NA
pPRS	0.2	EUR only	1	0.2	7	0.113767	NA	NA	NA
pPRS	0.2	EUR only	1	0.2	8	0.115561	NA	NA	NA
pPRS	0.2	EUR only	1	0.2	9	0.154387	NA	NA	NA
pPRS	0.2	EUR only	1	0.2	10	0.165425	NA	NA	NA
pPRS	0.2	AFR only	0.05	0.2	1	0.0567205	NA	NA	NA
pPRS	0.2	AFR only	0.05	0.2	2	0.0827192	NA	NA	NA
pPRS	0.2	AFR only	0.05	0.2	3	0.130931	NA	NA	NA
pPRS	0.2	AFR only	0.05	0.2	4	0.227715	NA	NA	NA
pPRS	0.2	AFR only	0.05	0.2	5	0.199376	NA	NA	NA
pPRS	0.2	AFR only	0.05	0.2	6	0.234943	NA	NA	NA
pPRS	0.2	AFR only	0.05	0.2	7	0.102561	NA	NA	NA
pPRS	0.2	AFR only	0.05	0.2	8	0.1245	NA	NA	NA
pPRS	0.2	AFR only	0.05	0.2	9	0.156249	NA	NA	NA
pPRS	0.2	AFR only	0.05	0.2	10	0.206042	NA	NA	NA
pPRS	0.2	AFR only	0.5	0.2	1	0.170979	NA	NA	NA
pPRS	0.2	AFR only	0.5	0.2	2	0.178492	NA	NA	NA
pPRS	0.2	AFR only	0.5	0.2	3	0.227076	NA	NA	NA
pPRS	0.2	AFR only	0.5	0.2	4	0.192321	NA	NA	NA
pPRS	0.2	AFR only	0.5	0.2	5	0.149812	NA	NA	NA
pPRS	0.2	AFR only	0.5	0.2	6	0.142252	NA	NA	NA
pPRS	0.2	AFR only	0.5	0.2	7	0.154413	NA	NA	NA
pPRS	0.2	AFR only	0.5	0.2	8	0.234556	NA	NA	NA
pPRS	0.2	AFR only	0.5	0.2	9	0.20039	NA	NA	NA
pPRS	0.2	AFR only	0.5	0.2	10	0.211778	NA	NA	NA
pPRS	0.2	AFR only	1	0.2	1	0.184893	NA	NA	NA
pPRS	0.2	AFR only	1	0.2	2	0.160064	NA	NA	NA
pPRS	0.2	AFR only	1	0.2	3	0.20961	NA	NA	NA
pPRS	0.2	AFR only	1	0.2	4	0.0785094	NA	NA	NA
pPRS	0.2	AFR only	1	0.2	5	0.158558	NA	NA	NA
pPRS	0.2	AFR only	1	0.2	6	0.102955	NA	NA	NA
pPRS	0.2	AFR only	1	0.2	7	0.117115	NA	NA	NA
pPRS	0.2	AFR only	1	0.2	8	0.195501	NA	NA	NA
pPRS	0.2	AFR only	1	0.2	9	0.168658	NA	NA	NA
pPRS	0.2	AFR only	1	0.2	10	0.141442	NA	NA	NA
pPRS	0.6	both	0.05	0.2	1	0.520611	NA	NA	NA
pPRS	0.6	both	0.05	0.2	2	0.51514	NA	NA	NA
pPRS	0.6	both	0.05	0.2	3	0.270882	NA	NA	NA
pPRS	0.6	both	0.05	0.2	4	0.541374	NA	NA	NA
pPRS	0.6	both	0.05	0.2	5	0.536789	NA	NA	NA
pPRS	0.6	both	0.05	0.2	6	0.545781	NA	NA	NA
pPRS	0.6	both	0.05	0.2	7	0.513432	NA	NA	NA
pPRS	0.6	both	0.05	0.2	8	0.551434	NA	NA	NA
pPRS	0.6	both	0.05	0.2	9	0.357198	NA	NA	NA
pPRS	0.6	both	0.05	0.2	10	0.466898	NA	NA	NA
pPRS	0.6	both	0.5	0.2	1	0.465799	NA	NA	NA
pPRS	0.6	both	0.5	0.2	2	0.511686	NA	NA	NA
pPRS	0.6	both	0.5	0.2	3	0.433276	NA	NA	NA
pPRS	0.6	both	0.5	0.2	4	0.45715	NA	NA	NA
pPRS	0.6	both	0.5	0.2	5	0.476078	NA	NA	NA
pPRS	0.6	both	0.5	0.2	6	0.619293	NA	NA	NA
pPRS	0.6	both	0.5	0.2	7	0.374312	NA	NA	NA
pPRS	0.6	both	0.5	0.2	8	0.444413	NA	NA	NA
pPRS	0.6	both	0.5	0.2	9	0.509387	NA	NA	NA
pPRS	0.6	both	0.5	0.2	10	0.392541	NA	NA	NA
pPRS	0.6	both	1	0.2	1	0.49945	NA	NA	NA
pPRS	0.6	both	1	0.2	2	0.276605	NA	NA	NA
pPRS	0.6	both	1	0.2	3	0.272458	NA	NA	NA
pPRS	0.6	both	1	0.2	4	0.384336	NA	NA	NA
pPRS	0.6	both	1	0.2	5	0.311846	NA	NA	NA
pPRS	0.6	both	1	0.2	6	0.430444	NA	NA	NA
pPRS	0.6	both	1	0.2	7	0.480972	NA	NA	NA
pPRS	0.6	both	1	0.2	8	0.382102	NA	NA	NA
pPRS	0.6	both	1	0.2	9	0.525015	NA	NA	NA
pPRS	0.6	both	1	0.2	10	0.364291	NA	NA	NA
pPRS	0.6	EUR only	0.05	0.2	1	0.570826	NA	NA	NA
pPRS	0.6	EUR only	0.05	0.2	2	0.278051	NA	NA	NA
pPRS	0.6	EUR only	0.05	0.2	3	0.458658	NA	NA	NA
pPRS	0.6	EUR only	0.05	0.2	4	0.587715	NA	NA	NA
pPRS	0.6	EUR only	0.05	0.2	5	0.560791	NA	NA	NA
pPRS	0.6	EUR only	0.05	0.2	6	0.491811	NA	NA	NA
pPRS	0.6	EUR only	0.05	0.2	7	0.541295	NA	NA	NA
pPRS	0.6	EUR only	0.05	0.2	8	0.467433	NA	NA	NA
pPRS	0.6	EUR only	0.05	0.2	9	0.455916	NA	NA	NA
pPRS	0.6	EUR only	0.05	0.2	10	0.42015	NA	NA	NA
pPRS	0.6	EUR only	0.5	0.2	1	0.598757	NA	NA	NA
pPRS	0.6	EUR only	0.5	0.2	2	0.440172	NA	NA	NA
pPRS	0.6	EUR only	0.5	0.2	3	0.540419	NA	NA	NA
pPRS	0.6	EUR only	0.5	0.2	4	0.572099	NA	NA	NA
pPRS	0.6	EUR only	0.5	0.2	5	0.545599	NA	NA	NA
pPRS	0.6	EUR only	0.5	0.2	6	0.346432	NA	NA	NA
pPRS	0.6	EUR only	0.5	0.2	7	0.512807	NA	NA	NA
pPRS	0.6	EUR only	0.5	0.2	8	0.513685	NA	NA	NA
pPRS	0.6	EUR only	0.5	0.2	9	0.509608	NA	NA	NA
pPRS	0.6	EUR only	0.5	0.2	10	0.272246	NA	NA	NA
pPRS	0.6	EUR only	1	0.2	1	0.369945	NA	NA	NA
pPRS	0.6	EUR only	1	0.2	2	0.510871	NA	NA	NA
pPRS	0.6	EUR only	1	0.2	3	0.530207	NA	NA	NA
pPRS	0.6	EUR only	1	0.2	4	0.451768	NA	NA	NA
pPRS	0.6	EUR only	1	0.2	5	0.487433	NA	NA	NA
pPRS	0.6	EUR only	1	0.2	6	0.323147	NA	NA	NA
pPRS	0.6	EUR only	1	0.2	7	0.354197	NA	NA	NA
pPRS	0.6	EUR only	1	0.2	8	0.571967	NA	NA	NA
pPRS	0.6	EUR only	1	0.2	9	0.33151	NA	NA	NA
pPRS	0.6	EUR only	1	0.2	10	0.465563	NA	NA	NA
pPRS	0.6	AFR only	0.05	0.2	1	0.458059	NA	NA	NA
pPRS	0.6	AFR only	0.05	0.2	2	0.567046	NA	NA	NA
pPRS	0.6	AFR only	0.05	0.2	3	0.366998	NA	NA	NA
pPRS	0.6	AFR only	0.05	0.2	4	0.332618	NA	NA	NA
pPRS	0.6	AFR only	0.05	0.2	5	0.523748	NA	NA	NA
pPRS	0.6	AFR only	0.05	0.2	6	0.549217	NA	NA	NA
pPRS	0.6	AFR only	0.05	0.2	7	0.548637	NA	NA	NA
pPRS	0.6	AFR only	0.05	0.2	8	0.51174	NA	NA	NA
pPRS	0.6	AFR only	0.05	0.2	9	0.410937	NA	NA	NA
pPRS	0.6	AFR only	0.05	0.2	10	0.505551	NA	NA	NA
pPRS	0.6	AFR only	0.5	0.2	1	0.54373	NA	NA	NA
pPRS	0.6	AFR only	0.5	0.2	2	0.501887	NA	NA	NA
pPRS	0.6	AFR only	0.5	0.2	3	0.428246	NA	NA	NA
pPRS	0.6	AFR only	0.5	0.2	4	0.514491	NA	NA	NA
pPRS	0.6	AFR only	0.5	0.2	5	0.572183	NA	NA	NA
pPRS	0.6	AFR only	0.5	0.2	6	0.500928	NA	NA	NA
pPRS	0.6	AFR only	0.5	0.2	7	0.571495	NA	NA	NA
pPRS	0.6	AFR only	0.5	0.2	8	0.374807	NA	NA	NA
pPRS	0.6	AFR only	0.5	0.2	9	0.510687	NA	NA	NA
pPRS	0.6	AFR only	0.5	0.2	10	0.529408	NA	NA	NA
pPRS	0.6	AFR only	1	0.2	1	0.557747	NA	NA	NA
pPRS	0.6	AFR only	1	0.2	2	0.452115	NA	NA	NA
pPRS	0.6	AFR only	1	0.2	3	0.480417	NA	NA	NA
pPRS	0.6	AFR only	1	0.2	4	0.419898	NA	NA	NA
pPRS	0.6	AFR only	1	0.2	5	0.555593	NA	NA	NA
pPRS	0.6	AFR only	1	0.2	6	0.513778	NA	NA	NA
pPRS	0.6	AFR only	1	0.2	7	0.421859	NA	NA	NA
pPRS	0.6	AFR only	1	0.2	8	0.436508	NA	NA	NA
pPRS	0.6	AFR only	1	0.2	9	0.519233	NA	NA	NA
pPRS	0.6	AFR only	1	0.2	10	0.441542	NA	NA	NA
GAUDI LD Clump	0.2	both	0.05	0.2	1	0.191366	5e-05	104.568	8
GAUDI LD Clump	0.2	both	0.05	0.2	2	0.0669812	0.005	2063.18	14
GAUDI LD Clump	0.2	both	0.05	0.2	3	0.17609	0.05	82.9668	26
GAUDI LD Clump	0.2	both	0.05	0.2	4	0.202141	0.0005	130.401	14
GAUDI LD Clump	0.2	both	0.05	0.2	5	0.193014	0.005	149.044	6
GAUDI LD Clump	0.2	both	0.05	0.2	6	0.191815	0.0005	209.572	16
GAUDI LD Clump	0.2	both	0.05	0.2	7	0.182343	0.05	203.028	22
GAUDI LD Clump	0.2	both	0.05	0.2	8	0.16987	0.05	291.248	10
GAUDI LD Clump	0.2	both	0.05	0.2	9	0.258253	0.05	36.5994	24
GAUDI LD Clump	0.2	both	0.05	0.2	10	0.176572	5e-06	77.059	4
GAUDI LD Clump	0.2	both	0.5	0.2	1	0.1594	0.05	77.2208	34
GAUDI LD Clump	0.2	both	0.5	0.2	2	0.19651	0.0005	258.135	26
GAUDI LD Clump	0.2	both	0.5	0.2	3	0.19979	0.005	66.0166	18
GAUDI LD Clump	0.2	both	0.5	0.2	4	0.208777	0.005	183.124	16
GAUDI LD Clump	0.2	both	0.5	0.2	5	0.206072	0.05	1056.58	30
GAUDI LD Clump	0.2	both	0.5	0.2	6	0.213973	0.005	132.308	26
GAUDI LD Clump	0.2	both	0.5	0.2	7	0.20151	5e-05	442.775	20
GAUDI LD Clump	0.2	both	0.5	0.2	8	0.160625	5e-05	161.721	18
GAUDI LD Clump	0.2	both	0.5	0.2	9	0.207009	0.005	341.64	34
GAUDI LD Clump	0.2	both	0.5	0.2	10	0.143088	0.05	721.833	40
GAUDI LD Clump	0.2	both	1	0.2	1	0.185461	0.05	289.197	40
GAUDI LD Clump	0.2	both	1	0.2	2	0.132122	0.005	735.881	28
GAUDI LD Clump	0.2	both	1	0.2	3	0.155151	0.0005	250.568	28
GAUDI LD Clump	0.2	both	1	0.2	4	0.195159	0.05	1146.35	32
GAUDI LD Clump	0.2	both	1	0.2	5	0.0686395	0.05	1245.51	46
GAUDI LD Clump	0.2	both	1	0.2	6	0.159469	0.05	798.167	36
GAUDI LD Clump	0.2	both	1	0.2	7	0.234585	0.05	380.612	42
GAUDI LD Clump	0.2	both	1	0.2	8	0.150027	0.0005	834.185	36
GAUDI LD Clump	0.2	both	1	0.2	9	0.184701	0.05	275.998	30
GAUDI LD Clump	0.2	both	1	0.2	10	0.163076	0.005	380.473	32
GAUDI LD Clump	0.2	EUR only	0.05	0.2	1	0.183528	5e-05	224.402	10
GAUDI LD Clump	0.2	EUR only	0.05	0.2	2	0.155691	0.005	235.453	24
GAUDI LD Clump	0.2	EUR only	0.05	0.2	3	0.20927	0.05	109.916	42
GAUDI LD Clump	0.2	EUR only	0.05	0.2	4	0.247838	0.005	10.2067	4
GAUDI LD Clump	0.2	EUR only	0.05	0.2	5	0.194796	0.005	52.9047	32
GAUDI LD Clump	0.2	EUR only	0.05	0.2	6	0.1461	0.005	209.314	10
GAUDI LD Clump	0.2	EUR only	0.05	0.2	7	0.179123	0.05	27.7485	18
GAUDI LD Clump	0.2	EUR only	0.05	0.2	8	0.181468	5e-06	66.9105	12
GAUDI LD Clump	0.2	EUR only	0.05	0.2	9	0.160359	0.005	91.2218	12
GAUDI LD Clump	0.2	EUR only	0.05	0.2	10	0.142202	5e-06	119.567	12
GAUDI LD Clump	0.2	EUR only	0.5	0.2	1	0.146819	0.05	377.119	28
GAUDI LD Clump	0.2	EUR only	0.5	0.2	2	0.154741	0.0005	534.133	10
GAUDI LD Clump	0.2	EUR only	0.5	0.2	3	0.193421	0.005	479.796	16
GAUDI LD Clump	0.2	EUR only	0.5	0.2	4	0.144135	0.05	151.399	24
GAUDI LD Clump	0.2	EUR only	0.5	0.2	5	0.20171	0.05	245.515	24
GAUDI LD Clump	0.2	EUR only	0.5	0.2	6	0.144654	0.005	236.53	26
GAUDI LD Clump	0.2	EUR only	0.5	0.2	7	0.179267	0.05	91.3467	28
GAUDI LD Clump	0.2	EUR only	0.5	0.2	8	0.169459	0.05	337.137	24
GAUDI LD Clump	0.2	EUR only	0.5	0.2	9	0.211105	0.05	145.561	22
GAUDI LD Clump	0.2	EUR only	0.5	0.2	10	0.165932	0.05	560.333	30
GAUDI LD Clump	0.2	EUR only	1	0.2	1	0.190021	0.0005	545.992	20
GAUDI LD Clump	0.2	EUR only	1	0.2	2	0.196944	0.05	48.1036	38
GAUDI LD Clump	0.2	EUR only	1	0.2	3	0.194342	0.005	239.886	24
GAUDI LD Clump	0.2	EUR only	1	0.2	4	0.138235	0.0005	89.7138	18
GAUDI LD Clump	0.2	EUR only	1	0.2	5	0.090206	0.05	1441.19	34
GAUDI LD Clump	0.2	EUR only	1	0.2	6	0.206966	0.05	145.485	40
GAUDI LD Clump	0.2	EUR only	1	0.2	7	0.167578	0.005	264.633	36
GAUDI LD Clump	0.2	EUR only	1	0.2	8	0.199988	0.05	74.1272	26
GAUDI LD Clump	0.2	EUR only	1	0.2	9	0.174733	0.05	156.348	28
GAUDI LD Clump	0.2	EUR only	1	0.2	10	0.144192	0.05	335.584	28
GAUDI LD Clump	0.2	AFR only	0.05	0.2	1	0.18324	0.0005	71.508	8
GAUDI LD Clump	0.2	AFR only	0.05	0.2	2	0.254185	0.0005	567.272	8
GAUDI LD Clump	0.2	AFR only	0.05	0.2	3	0.2017	5e-06	129.858	6
GAUDI LD Clump	0.2	AFR only	0.05	0.2	4	0.1947	0.05	71.6008	20
GAUDI LD Clump	0.2	AFR only	0.05	0.2	5	0.320326	5e-06	174.536	8
GAUDI LD Clump	0.2	AFR only	0.05	0.2	6	0.238174	5e-05	14.8921	6
GAUDI LD Clump	0.2	AFR only	0.05	0.2	7	0.190972	0.05	165.467	8
GAUDI LD Clump	0.2	AFR only	0.05	0.2	8	0.154904	0.005	68.4157	10
GAUDI LD Clump	0.2	AFR only	0.05	0.2	9	0.217487	5e-05	151.141	8
GAUDI LD Clump	0.2	AFR only	0.05	0.2	10	0.124739	0.0005	1442.14	12
GAUDI LD Clump	0.2	AFR only	0.5	0.2	1	0.207663	0.005	341.572	12
GAUDI LD Clump	0.2	AFR only	0.5	0.2	2	0.292447	0.05	85.3929	46
GAUDI LD Clump	0.2	AFR only	0.5	0.2	3	0.199385	0.0005	193.308	12
GAUDI LD Clump	0.2	AFR only	0.5	0.2	4	0.256806	0.0005	644.873	14
GAUDI LD Clump	0.2	AFR only	0.5	0.2	5	0.285712	0.0005	452.103	16
GAUDI LD Clump	0.2	AFR only	0.5	0.2	6	0.228168	0.0005	163.935	10
GAUDI LD Clump	0.2	AFR only	0.5	0.2	7	0.2116	0.005	421.696	20
GAUDI LD Clump	0.2	AFR only	0.5	0.2	8	0.236143	0.005	373.897	14
GAUDI LD Clump	0.2	AFR only	0.5	0.2	9	0.160864	0.005	260.285	12
GAUDI LD Clump	0.2	AFR only	0.5	0.2	10	0.237608	0.0005	43.6592	14
GAUDI LD Clump	0.2	AFR only	1	0.2	1	0.181868	0.05	255.752	51
GAUDI LD Clump	0.2	AFR only	1	0.2	2	0.179489	0.05	848.164	36
GAUDI LD Clump	0.2	AFR only	1	0.2	3	0.174807	0.05	387.512	36
GAUDI LD Clump	0.2	AFR only	1	0.2	4	0.212271	0.005	383.89	30
GAUDI LD Clump	0.2	AFR only	1	0.2	5	0.219863	0.005	249.185	30
GAUDI LD Clump	0.2	AFR only	1	0.2	6	0.259188	0.05	118.758	32
GAUDI LD Clump	0.2	AFR only	1	0.2	7	0.189946	0.005	190.94	30
GAUDI LD Clump	0.2	AFR only	1	0.2	8	0.273731	0.05	179.077	41
GAUDI LD Clump	0.2	AFR only	1	0.2	9	0.163589	0.005	585.126	22
GAUDI LD Clump	0.2	AFR only	1	0.2	10	0.239939	0.0005	293.023	18
GAUDI LD Clump	0.6	both	0.05	0.2	1	0.591674	0.0005	94.7704	18
GAUDI LD Clump	0.6	both	0.05	0.2	2	0.586514	0.0005	66.7539	10
GAUDI LD Clump	0.6	both	0.05	0.2	3	0.61982	0.0005	73.4363	12
GAUDI LD Clump	0.6	both	0.05	0.2	4	0.624759	0.05	9.03016	26
GAUDI LD Clump	0.6	both	0.05	0.2	5	0.576568	0.0005	14.9528	38
GAUDI LD Clump	0.6	both	0.05	0.2	6	0.623545	5e-06	30.5461	8
GAUDI LD Clump	0.6	both	0.05	0.2	7	0.573084	5e-06	76.066	20
GAUDI LD Clump	0.6	both	0.05	0.2	8	0.63833	5e-05	16.5256	12
GAUDI LD Clump	0.6	both	0.05	0.2	9	0.574388	5e-05	79.0063	20
GAUDI LD Clump	0.6	both	0.05	0.2	10	0.586157	0.05	695.943	30
GAUDI LD Clump	0.6	both	0.5	0.2	1	0.588421	0.05	401.303	44
GAUDI LD Clump	0.6	both	0.5	0.2	2	0.589696	0.0005	67.9035	26
GAUDI LD Clump	0.6	both	0.5	0.2	3	0.643504	0.005	47.7613	32
GAUDI LD Clump	0.6	both	0.5	0.2	4	0.558031	0.05	77.0703	42
GAUDI LD Clump	0.6	both	0.5	0.2	5	0.576005	0.05	365.017	44
GAUDI LD Clump	0.6	both	0.5	0.2	6	0.529742	0.05	252.087	66
GAUDI LD Clump	0.6	both	0.5	0.2	7	0.546238	0.05	202.217	44
GAUDI LD Clump	0.6	both	0.5	0.2	8	0.563152	0.05	61.2108	36
GAUDI LD Clump	0.6	both	0.5	0.2	9	0.483857	0.05	1223.49	60
GAUDI LD Clump	0.6	both	0.5	0.2	10	0.592173	0.05	56.6473	66
GAUDI LD Clump	0.6	both	1	0.2	1	0.519079	0.05	1168.58	50
GAUDI LD Clump	0.6	both	1	0.2	2	0.564042	0.05	35.1453	50
GAUDI LD Clump	0.6	both	1	0.2	3	0.507817	0.05	1452.43	42
GAUDI LD Clump	0.6	both	1	0.2	4	0.593986	0.05	118.382	70
GAUDI LD Clump	0.6	both	1	0.2	5	0.621556	0.005	281.375	54
GAUDI LD Clump	0.6	both	1	0.2	6	0.589388	0.05	233.899	58
GAUDI LD Clump	0.6	both	1	0.2	7	0.553084	0.005	97.4705	36
GAUDI LD Clump	0.6	both	1	0.2	8	0.585044	0.05	163.864	56
GAUDI LD Clump	0.6	both	1	0.2	9	0.599647	0.005	275.299	56
GAUDI LD Clump	0.6	both	1	0.2	10	0.5855	0.005	234.665	54
GAUDI LD Clump	0.6	EUR only	0.05	0.2	1	0.622612	5e-06	51.3352	12
GAUDI LD Clump	0.6	EUR only	0.05	0.2	2	0.563719	5e-05	76.198	14
GAUDI LD Clump	0.6	EUR only	0.05	0.2	3	0.576212	0.005	27.7284	50
GAUDI LD Clump	0.6	EUR only	0.05	0.2	4	0.557068	0.05	195.876	60
GAUDI LD Clump	0.6	EUR only	0.05	0.2	5	0.525653	5e-06	55.0846	4
GAUDI LD Clump	0.6	EUR only	0.05	0.2	6	0.58614	0.005	90.9485	10
GAUDI LD Clump	0.6	EUR only	0.05	0.2	7	0.609132	0.05	58.143	52
GAUDI LD Clump	0.6	EUR only	0.05	0.2	8	0.569841	0.005	798.496	42
GAUDI LD Clump	0.6	EUR only	0.05	0.2	9	0.60895	0.005	78.1309	44
GAUDI LD Clump	0.6	EUR only	0.05	0.2	10	0.582524	0.0005	36.2778	16
GAUDI LD Clump	0.6	EUR only	0.5	0.2	1	0.599676	0.0005	108.103	20
GAUDI LD Clump	0.6	EUR only	0.5	0.2	2	0.579203	5e-06	99.4866	16
GAUDI LD Clump	0.6	EUR only	0.5	0.2	3	0.580331	0.0005	183.47	36
GAUDI LD Clump	0.6	EUR only	0.5	0.2	4	0.618745	0.05	17.9644	34
GAUDI LD Clump	0.6	EUR only	0.5	0.2	5	0.613185	5e-05	26.3374	12
GAUDI LD Clump	0.6	EUR only	0.5	0.2	6	0.632801	5e-05	139.813	32
GAUDI LD Clump	0.6	EUR only	0.5	0.2	7	0.585446	0.005	160.208	30
GAUDI LD Clump	0.6	EUR only	0.5	0.2	8	0.560474	0.005	139.866	44
GAUDI LD Clump	0.6	EUR only	0.5	0.2	9	0.590207	5e-06	129.187	14
GAUDI LD Clump	0.6	EUR only	0.5	0.2	10	0.622593	0.05	27.7463	20
GAUDI LD Clump	0.6	EUR only	1	0.2	1	0.544203	0.005	32.0939	18
GAUDI LD Clump	0.6	EUR only	1	0.2	2	0.566637	0.05	108.867	36
GAUDI LD Clump	0.6	EUR only	1	0.2	3	0.589929	5e-05	49.7569	26
GAUDI LD Clump	0.6	EUR only	1	0.2	4	0.485266	5e-05	911.795	30
GAUDI LD Clump	0.6	EUR only	1	0.2	5	0.556311	0.05	99.0214	46
GAUDI LD Clump	0.6	EUR only	1	0.2	6	0.56982	0.05	49.4407	40
GAUDI LD Clump	0.6	EUR only	1	0.2	7	0.552844	5e-06	177.639	20
GAUDI LD Clump	0.6	EUR only	1	0.2	8	0.544563	0.05	79.8283	42
GAUDI LD Clump	0.6	EUR only	1	0.2	9	0.577675	0.05	221.614	48
GAUDI LD Clump	0.6	EUR only	1	0.2	10	0.541537	0.05	124.59	38
GAUDI LD Clump	0.6	AFR only	0.05	0.2	1	0.61645	5e-05	27.071	8
GAUDI LD Clump	0.6	AFR only	0.05	0.2	2	0.57199	5e-05	84.654	10
GAUDI LD Clump	0.6	AFR only	0.05	0.2	3	0.656826	5e-05	21.4668	10
GAUDI LD Clump	0.6	AFR only	0.05	0.2	4	0.580929	0.005	65.6439	15
GAUDI LD Clump	0.6	AFR only	0.05	0.2	5	0.713215	0.0005	59.9134	14
GAUDI LD Clump	0.6	AFR only	0.05	0.2	6	0.580216	5e-05	25.5509	8
GAUDI LD Clump	0.6	AFR only	0.05	0.2	7	0.605401	0.005	54.8757	22
GAUDI LD Clump	0.6	AFR only	0.05	0.2	8	0.63395	0.005	28.1972	24
GAUDI LD Clump	0.6	AFR only	0.05	0.2	9	0.624364	0.005	18.6128	44
GAUDI LD Clump	0.6	AFR only	0.05	0.2	10	0.667652	0.0005	68.3159	16
GAUDI LD Clump	0.6	AFR only	0.5	0.2	1	0.640453	5e-06	94.5801	22
GAUDI LD Clump	0.6	AFR only	0.5	0.2	2	0.606795	0.0005	357.684	30
GAUDI LD Clump	0.6	AFR only	0.5	0.2	3	0.624874	0.05	72.9008	30
GAUDI LD Clump	0.6	AFR only	0.5	0.2	4	0.527828	0.05	152.351	30
GAUDI LD Clump	0.6	AFR only	0.5	0.2	5	0.63025	5e-06	74.8698	8
GAUDI LD Clump	0.6	AFR only	0.5	0.2	6	0.643834	0.005	146.148	38
GAUDI LD Clump	0.6	AFR only	0.5	0.2	7	0.593966	0.005	61.6627	30
GAUDI LD Clump	0.6	AFR only	0.5	0.2	8	0.628855	5e-05	91.0346	18
GAUDI LD Clump	0.6	AFR only	0.5	0.2	9	0.254772	0.05	2286.88	60
GAUDI LD Clump	0.6	AFR only	0.5	0.2	10	0.588246	0.005	573.65	44
GAUDI LD Clump	0.6	AFR only	1	0.2	1	0.569779	0.005	725.734	48
GAUDI LD Clump	0.6	AFR only	1	0.2	2	0.685605	0.05	213.161	50
GAUDI LD Clump	0.6	AFR only	1	0.2	3	0.585657	0.05	275.939	42
GAUDI LD Clump	0.6	AFR only	1	0.2	4	0.624762	0.05	85.9543	50
GAUDI LD Clump	0.6	AFR only	1	0.2	5	0.619384	0.05	221.17	44
GAUDI LD Clump	0.6	AFR only	1	0.2	6	0.703466	0.0005	53.9589	28
GAUDI LD Clump	0.6	AFR only	1	0.2	7	0.563262	0.05	354.388	56
GAUDI LD Clump	0.6	AFR only	1	0.2	8	0.564775	0.05	94.6897	49
GAUDI LD Clump	0.6	AFR only	1	0.2	9	0.590433	0.05	206.624	60
GAUDI LD Clump	0.6	AFR only	1	0.2	10	0.625923	0.05	84.6722	46
GAUDI	0.2	both	0.05	0.5	1	0.156337	5e-05	488.982	40
GAUDI	0.2	both	0.05	0.5	2	0.224565	0.05	224.41	55
GAUDI	0.2	both	0.05	0.5	3	0.15782	0.05	1004.77	44
GAUDI	0.2	both	0.05	0.5	4	0.213811	0.05	375.927	64
GAUDI	0.2	both	0.05	0.5	5	0.168129	0.05	1161.47	163
GAUDI	0.2	both	0.05	0.5	6	0.203396	0.0005	255.025	20
GAUDI	0.2	both	0.05	0.5	7	0.153624	0.05	133.555	95
GAUDI	0.2	both	0.05	0.5	8	0.2047	0.005	723.345	48
GAUDI	0.2	both	0.05	0.5	9	0.17219	0.0005	114.287	20
GAUDI	0.2	both	0.05	0.5	10	0.16746	5e-05	15.8915	18
GAUDI	0.2	both	0.5	0.5	1	0.13902	0.05	423.466	105
GAUDI	0.2	both	0.5	0.5	2	0.164491	0.05	346.263	162
GAUDI	0.2	both	0.5	0.5	3	0.135367	0.05	1608.65	98
GAUDI	0.2	both	0.5	0.5	4	0.146705	5e-05	313.378	40
GAUDI	0.2	both	0.5	0.5	5	0.239198	0.05	422.803	119
GAUDI	0.2	both	0.5	0.5	6	0.126473	0.05	672.159	140
GAUDI	0.2	both	0.5	0.5	7	0.0859214	0.05	1481.1	121
GAUDI	0.2	both	0.5	0.5	8	0.182218	0.05	798.26	82
GAUDI	0.2	both	0.5	0.5	9	0.151004	0.05	386.093	125
GAUDI	0.2	both	0.5	0.5	10	0.176054	0.05	569.467	113
GAUDI	0.2	both	1	0.5	1	0.137525	0.05	309.913	141
GAUDI	0.2	both	1	0.5	2	0.0880497	0.05	2219.01	130
GAUDI	0.2	both	1	0.5	3	0.0956527	0.05	1991	114
GAUDI	0.2	both	1	0.5	4	0.209135	0.05	483.894	152
GAUDI	0.2	both	1	0.5	5	0.158345	0.05	684.036	121
GAUDI	0.2	both	1	0.5	6	0.0836163	0.05	644.827	168
GAUDI	0.2	both	1	0.5	7	0.143781	0.05	1140.76	112
GAUDI	0.2	both	1	0.5	8	0.159846	0.05	281.838	146
GAUDI	0.2	both	1	0.5	9	0.112669	0.05	652.771	115
GAUDI	0.2	both	1	0.5	10	0.130654	0.05	200.685	110
GAUDI	0.2	EUR only	0.05	0.5	1	0.185499	0.0005	40.6124	56
GAUDI	0.2	EUR only	0.05	0.5	2	0.197061	5e-06	192.427	18
GAUDI	0.2	EUR only	0.05	0.5	3	0.227315	0.05	110.032	108
GAUDI	0.2	EUR only	0.05	0.5	4	0.00426856	0.0005	2647.12	60
GAUDI	0.2	EUR only	0.05	0.5	5	0.180375	0.05	87.8861	88
GAUDI	0.2	EUR only	0.05	0.5	6	0.197301	0.0005	594.983	56
GAUDI	0.2	EUR only	0.05	0.5	7	0.168577	5e-06	1378.58	21
GAUDI	0.2	EUR only	0.05	0.5	8	0.164378	0.0005	89.0513	12
GAUDI	0.2	EUR only	0.05	0.5	9	0.14977	0.005	246.449	82
GAUDI	0.2	EUR only	0.05	0.5	10	0.094074	0.0005	59.4302	50
GAUDI	0.2	EUR only	0.5	0.5	1	0.170814	0.05	760.051	111
GAUDI	0.2	EUR only	0.5	0.5	2	0.186797	0.0005	1064.69	132
GAUDI	0.2	EUR only	0.5	0.5	3	0.153083	0.005	164.983	31
GAUDI	0.2	EUR only	0.5	0.5	4	0.191773	0.05	512.544	103
GAUDI	0.2	EUR only	0.5	0.5	5	0.167455	0.0005	129.169	35
GAUDI	0.2	EUR only	0.5	0.5	6	0.162961	0.005	525.024	48
GAUDI	0.2	EUR only	0.5	0.5	7	0.164652	0.05	194.632	132
GAUDI	0.2	EUR only	0.5	0.5	8	0.12759	0.005	430.761	70
GAUDI	0.2	EUR only	0.5	0.5	9	0.13255	0.0005	322.885	107
GAUDI	0.2	EUR only	0.5	0.5	10	6.37872e-05	5e-05	5102.99	94
GAUDI	0.2	EUR only	1	0.5	1	0.181113	5e-05	960.537	55
GAUDI	0.2	EUR only	1	0.5	2	0.0509519	0.05	2890.96	94
GAUDI	0.2	EUR only	1	0.5	3	0.105752	0.05	193.396	138
GAUDI	0.2	EUR only	1	0.5	4	0.173045	0.05	658.043	99
GAUDI	0.2	EUR only	1	0.5	5	0.150793	0.0005	179.56	57
GAUDI	0.2	EUR only	1	0.5	6	0.169961	0.05	455.573	123
GAUDI	0.2	EUR only	1	0.5	7	0.0904761	0.05	724.995	50
GAUDI	0.2	EUR only	1	0.5	8	0.16089	0.05	3458.04	161
GAUDI	0.2	EUR only	1	0.5	9	0.0777387	0.05	1406.63	105
GAUDI	0.2	EUR only	1	0.5	10	0.143531	0.05	297.888	142
GAUDI	0.2	AFR only	0.05	0.5	1	0.219987	0.05	209.31	48
GAUDI	0.2	AFR only	0.05	0.5	2	0.128628	0.005	107.405	35
GAUDI	0.2	AFR only	0.05	0.5	3	0.229949	5e-06	245.413	10
GAUDI	0.2	AFR only	0.05	0.5	4	0.215758	0.005	104.645	16
GAUDI	0.2	AFR only	0.05	0.5	5	0.214445	0.05	54.7843	47
GAUDI	0.2	AFR only	0.05	0.5	6	0.229184	0.005	43.733	28
GAUDI	0.2	AFR only	0.05	0.5	7	0.199743	0.0005	54.4935	22
GAUDI	0.2	AFR only	0.05	0.5	8	0.192109	5e-06	492.994	10
GAUDI	0.2	AFR only	0.05	0.5	9	0.222931	0.05	67.0749	52
GAUDI	0.2	AFR only	0.05	0.5	10	0.190983	0.0005	139.197	14
GAUDI	0.2	AFR only	0.5	0.5	1	0.0992244	0.005	2009.78	56
GAUDI	0.2	AFR only	0.5	0.5	2	0.0994272	0.0005	1858.64	24
GAUDI	0.2	AFR only	0.5	0.5	3	0.184096	0.05	1017.76	76
GAUDI	0.2	AFR only	0.5	0.5	4	0.155123	0.005	1715.86	79
GAUDI	0.2	AFR only	0.5	0.5	5	0.160647	0.005	287.666	43
GAUDI	0.2	AFR only	0.5	0.5	6	0.226343	0.05	575.604	94
GAUDI	0.2	AFR only	0.5	0.5	7	0.187005	0.005	302.596	42
GAUDI	0.2	AFR only	0.5	0.5	8	0.220981	0.05	1842.02	118
GAUDI	0.2	AFR only	0.5	0.5	9	0.246982	0.0005	357.661	36
GAUDI	0.2	AFR only	0.5	0.5	10	0.140817	5e-05	143.194	23
GAUDI	0.2	AFR only	1	0.5	1	0.135165	0.05	602.786	95
GAUDI	0.2	AFR only	1	0.5	2	0.147549	0.05	1925.75	121
GAUDI	0.2	AFR only	1	0.5	3	0.169047	0.005	1219.37	55
GAUDI	0.2	AFR only	1	0.5	4	0.129812	0.05	1664.96	85
GAUDI	0.2	AFR only	1	0.5	5	0.161362	0.05	1164.97	103
GAUDI	0.2	AFR only	1	0.5	6	0.13676	0.05	382.328	94
GAUDI	0.2	AFR only	1	0.5	7	0.187869	0.05	472.199	89
GAUDI	0.2	AFR only	1	0.5	8	0.0995003	0.05	598.032	163
GAUDI	0.2	AFR only	1	0.5	9	0.15365	0.05	758.153	128
GAUDI	0.2	AFR only	1	0.5	10	0.163978	0.05	994.87	96
GAUDI	0.6	both	0.05	0.5	1	0.586519	5e-05	82.6484	80
GAUDI	0.6	both	0.05	0.5	2	0.567675	5e-05	225.95	36
GAUDI	0.6	both	0.05	0.5	3	0.556592	5e-06	60.783	64
GAUDI	0.6	both	0.05	0.5	4	0.601378	5e-05	127.858	89
GAUDI	0.6	both	0.05	0.5	5	0.474577	0.0005	781.19	104
GAUDI	0.6	both	0.05	0.5	6	0.525386	0.0005	443.433	53
GAUDI	0.6	both	0.05	0.5	7	0.579556	0.05	61.5766	185
GAUDI	0.6	both	0.05	0.5	8	0.643122	0.0005	24.4393	53
GAUDI	0.6	both	0.05	0.5	9	0.598041	0.005	69.845	64
GAUDI	0.6	both	0.05	0.5	10	0.566919	0.0005	41.8646	52
GAUDI	0.6	both	0.5	0.5	1	0.545768	5e-05	313.649	119
GAUDI	0.6	both	0.5	0.5	2	0.555542	0.005	306.877	182
GAUDI	0.6	both	0.5	0.5	3	0.523344	0.05	223.754	165
GAUDI	0.6	both	0.5	0.5	4	0.567789	0.05	119.761	168
GAUDI	0.6	both	0.5	0.5	5	0.559506	0.05	156.98	194
GAUDI	0.6	both	0.5	0.5	6	0.570577	0.05	349.871	178
GAUDI	0.6	both	0.5	0.5	7	0.344204	0.005	1751.28	129
GAUDI	0.6	both	0.5	0.5	8	0.578346	0.05	139.559	163
GAUDI	0.6	both	0.5	0.5	9	0.540028	0.05	198.786	149
GAUDI	0.6	both	0.5	0.5	10	0.522032	0.005	240.074	126
GAUDI	0.6	both	1	0.5	1	0.55263	0.05	198.012	232
GAUDI	0.6	both	1	0.5	2	0.507597	0.05	548.223	176
GAUDI	0.6	both	1	0.5	3	0.546453	0.05	330.718	185
GAUDI	0.6	both	1	0.5	4	0.571715	0.05	315.408	197
GAUDI	0.6	both	1	0.5	5	0.519678	0.05	352.449	185
GAUDI	0.6	both	1	0.5	6	0.48988	0.05	402.356	161
GAUDI	0.6	both	1	0.5	7	0.558717	0.05	252.224	164
GAUDI	0.6	both	1	0.5	8	0.551754	0.05	390.623	156
GAUDI	0.6	both	1	0.5	9	0.449362	0.05	1272.46	216
GAUDI	0.6	both	1	0.5	10	0.499815	0.05	255.453	176
GAUDI	0.6	EUR only	0.05	0.5	1	0.558874	5e-06	201.48	64
GAUDI	0.6	EUR only	0.05	0.5	2	0.560756	5e-05	329.193	112
GAUDI	0.6	EUR only	0.05	0.5	3	0.639507	0.05	89.8557	87
GAUDI	0.6	EUR only	0.05	0.5	4	0.55231	0.0005	55.0813	68
GAUDI	0.6	EUR only	0.05	0.5	5	0.560664	0.05	421.54	198
GAUDI	0.6	EUR only	0.05	0.5	6	0.589438	0.0005	76.9588	58
GAUDI	0.6	EUR only	0.05	0.5	7	0.632076	0.0005	86.2064	34
GAUDI	0.6	EUR only	0.05	0.5	8	0.59633	5e-06	23.6677	14
GAUDI	0.6	EUR only	0.05	0.5	9	0.595386	0.005	39.2267	167
GAUDI	0.6	EUR only	0.05	0.5	10	0.572413	5e-06	40.3672	40
GAUDI	0.6	EUR only	0.5	0.5	1	0.513306	0.005	272.138	155
GAUDI	0.6	EUR only	0.5	0.5	2	0.608046	0.05	182.855	113
GAUDI	0.6	EUR only	0.5	0.5	3	0.57978	0.05	305.826	178
GAUDI	0.6	EUR only	0.5	0.5	4	0.570215	0.0005	123.572	121
GAUDI	0.6	EUR only	0.5	0.5	5	0.564319	0.05	132.656	111
GAUDI	0.6	EUR only	0.5	0.5	6	0.598596	0.05	254.175	208
GAUDI	0.6	EUR only	0.5	0.5	7	0.570556	0.05	239.838	187
GAUDI	0.6	EUR only	0.5	0.5	8	0.483668	0.05	89.2329	99
GAUDI	0.6	EUR only	0.5	0.5	9	0.548591	0.05	273.845	82
GAUDI	0.6	EUR only	0.5	0.5	10	0.565748	0.05	210.077	92
GAUDI	0.6	EUR only	1	0.5	1	0.48953	0.05	110.778	182
GAUDI	0.6	EUR only	1	0.5	2	0.58811	0.05	133.339	133
GAUDI	0.6	EUR only	1	0.5	3	0.350656	0.05	1452.4	201
GAUDI	0.6	EUR only	1	0.5	4	0.494281	0.05	562.498	88
GAUDI	0.6	EUR only	1	0.5	5	0.547137	0.05	519.395	131
GAUDI	0.6	EUR only	1	0.5	6	0.520314	0.05	156.42	105
GAUDI	0.6	EUR only	1	0.5	7	0.61864	0.05	675.016	163
GAUDI	0.6	EUR only	1	0.5	8	0.552813	0.05	125.476	165
GAUDI	0.6	EUR only	1	0.5	9	0.481629	0.05	288.706	147
GAUDI	0.6	EUR only	1	0.5	10	0.554624	0.05	260.72	139
GAUDI	0.6	AFR only	0.05	0.5	1	0.672133	0.05	289.956	84
GAUDI	0.6	AFR only	0.05	0.5	2	0.706428	5e-06	26.2934	24
GAUDI	0.6	AFR only	0.05	0.5	3	0.570399	0.005	32.1048	101
GAUDI	0.6	AFR only	0.05	0.5	4	0.580106	0.05	17.4809	92
GAUDI	0.6	AFR only	0.05	0.5	5	0.568454	0.005	99.4264	43
GAUDI	0.6	AFR only	0.05	0.5	6	0.47028	0.0005	73.8938	31
GAUDI	0.6	AFR only	0.05	0.5	7	0.733888	0.0005	170.413	56
GAUDI	0.6	AFR only	0.05	0.5	8	0.599133	5e-06	31.0527	8
GAUDI	0.6	AFR only	0.05	0.5	9	0.590012	0.05	28.6262	52
GAUDI	0.6	AFR only	0.05	0.5	10	0.45017	5e-05	666.849	52
GAUDI	0.6	AFR only	0.5	0.5	1	0.623446	0.05	182.962	131
GAUDI	0.6	AFR only	0.5	0.5	2	0.604983	0.05	453.916	104
GAUDI	0.6	AFR only	0.5	0.5	3	0.577075	0.05	129.74	167
GAUDI	0.6	AFR only	0.5	0.5	4	0.507861	0.05	89.226	117
GAUDI	0.6	AFR only	0.5	0.5	5	0.573025	0.05	141.219	110
GAUDI	0.6	AFR only	0.5	0.5	6	0.393288	0.005	1049.44	112
GAUDI	0.6	AFR only	0.5	0.5	7	0.586312	0.005	285.198	116
GAUDI	0.6	AFR only	0.5	0.5	8	0.542768	5e-05	132.346	46
GAUDI	0.6	AFR only	0.5	0.5	9	0.606515	0.05	153.354	131
GAUDI	0.6	AFR only	0.5	0.5	10	0.616441	0.05	293.019	158
GAUDI	0.6	AFR only	1	0.5	1	0.200804	0.0005	3213.28	122
GAUDI	0.6	AFR only	1	0.5	2	0.539351	0.05	628.389	117
GAUDI	0.6	AFR only	1	0.5	3	0.590838	0.0005	267.484	94
GAUDI	0.6	AFR only	1	0.5	4	0.607385	0.005	357.93	131
GAUDI	0.6	AFR only	1	0.5	5	0.592365	0.005	129.83	81
GAUDI	0.6	AFR only	1	0.5	6	0.470296	0.05	945.134	113
GAUDI	0.6	AFR only	1	0.5	7	0.616096	0.005	222.324	127
GAUDI	0.6	AFR only	1	0.5	8	0.586776	0.005	242.62	103
GAUDI	0.6	AFR only	1	0.5	9	0.512333	5e-05	101.764	56
GAUDI	0.6	AFR only	1	0.5	10	0.560766	0.05	333.653	175
PRSice	0.2	both	0.05	0.5	1	0.126463	NA	NA	NA
PRSice	0.2	both	0.05	0.5	2	0.172198	NA	NA	NA
PRSice	0.2	both	0.05	0.5	3	0.153158	NA	NA	NA
PRSice	0.2	both	0.05	0.5	4	0.121472	NA	NA	NA
PRSice	0.2	both	0.05	0.5	5	0.118267	NA	NA	NA
PRSice	0.2	both	0.05	0.5	6	0.130669	NA	NA	NA
PRSice	0.2	both	0.05	0.5	7	0.113831	NA	NA	NA
PRSice	0.2	both	0.05	0.5	8	0.147628	NA	NA	NA
PRSice	0.2	both	0.05	0.5	9	0.144221	NA	NA	NA
PRSice	0.2	both	0.05	0.5	10	0.125706	NA	NA	NA
PRSice	0.2	both	0.5	0.5	1	0.0902099	NA	NA	NA
PRSice	0.2	both	0.5	0.5	2	0.11218	NA	NA	NA
PRSice	0.2	both	0.5	0.5	3	0.118917	NA	NA	NA
PRSice	0.2	both	0.5	0.5	4	0.123717	NA	NA	NA
PRSice	0.2	both	0.5	0.5	5	0.204218	NA	NA	NA
PRSice	0.2	both	0.5	0.5	6	0.0904264	NA	NA	NA
PRSice	0.2	both	0.5	0.5	7	0.117894	NA	NA	NA
PRSice	0.2	both	0.5	0.5	8	0.166887	NA	NA	NA
PRSice	0.2	both	0.5	0.5	9	0.0902718	NA	NA	NA
PRSice	0.2	both	0.5	0.5	10	0.105407	NA	NA	NA
PRSice	0.2	both	1	0.5	1	0.122342	NA	NA	NA
PRSice	0.2	both	1	0.5	2	0.119877	NA	NA	NA
PRSice	0.2	both	1	0.5	3	0.122151	NA	NA	NA
PRSice	0.2	both	1	0.5	4	0.125722	NA	NA	NA
PRSice	0.2	both	1	0.5	5	0.145731	NA	NA	NA
PRSice	0.2	both	1	0.5	6	0.0617334	NA	NA	NA
PRSice	0.2	both	1	0.5	7	0.150405	NA	NA	NA
PRSice	0.2	both	1	0.5	8	0.137743	NA	NA	NA
PRSice	0.2	both	1	0.5	9	0.0783092	NA	NA	NA
PRSice	0.2	both	1	0.5	10	0.0910605	NA	NA	NA
PRSice	0.2	EUR only	0.05	0.5	1	0.182171	NA	NA	NA
PRSice	0.2	EUR only	0.05	0.5	2	0.167707	NA	NA	NA
PRSice	0.2	EUR only	0.05	0.5	3	0.184856	NA	NA	NA
PRSice	0.2	EUR only	0.05	0.5	4	0.14536	NA	NA	NA
PRSice	0.2	EUR only	0.05	0.5	5	0.157544	NA	NA	NA
PRSice	0.2	EUR only	0.05	0.5	6	0.105739	NA	NA	NA
PRSice	0.2	EUR only	0.05	0.5	7	0.133891	NA	NA	NA
PRSice	0.2	EUR only	0.05	0.5	8	0.144511	NA	NA	NA
PRSice	0.2	EUR only	0.05	0.5	9	0.0577215	NA	NA	NA
PRSice	0.2	EUR only	0.05	0.5	10	0.0643864	NA	NA	NA
PRSice	0.2	EUR only	0.5	0.5	1	0.105433	NA	NA	NA
PRSice	0.2	EUR only	0.5	0.5	2	0.116422	NA	NA	NA
PRSice	0.2	EUR only	0.5	0.5	3	0.110167	NA	NA	NA
PRSice	0.2	EUR only	0.5	0.5	4	0.124859	NA	NA	NA
PRSice	0.2	EUR only	0.5	0.5	5	0.109402	NA	NA	NA
PRSice	0.2	EUR only	0.5	0.5	6	0.0907121	NA	NA	NA
PRSice	0.2	EUR only	0.5	0.5	7	0.1231	NA	NA	NA
PRSice	0.2	EUR only	0.5	0.5	8	0.0716542	NA	NA	NA
PRSice	0.2	EUR only	0.5	0.5	9	0.0608581	NA	NA	NA
PRSice	0.2	EUR only	0.5	0.5	10	0.116687	NA	NA	NA
PRSice	0.2	EUR only	1	0.5	1	0.115993	NA	NA	NA
PRSice	0.2	EUR only	1	0.5	2	0.143704	NA	NA	NA
PRSice	0.2	EUR only	1	0.5	3	0.0377569	NA	NA	NA
PRSice	0.2	EUR only	1	0.5	4	0.11945	NA	NA	NA
PRSice	0.2	EUR only	1	0.5	5	0.0931806	NA	NA	NA
PRSice	0.2	EUR only	1	0.5	6	0.096277	NA	NA	NA
PRSice	0.2	EUR only	1	0.5	7	0.0843732	NA	NA	NA
PRSice	0.2	EUR only	1	0.5	8	0.10874	NA	NA	NA
PRSice	0.2	EUR only	1	0.5	9	0.0970728	NA	NA	NA
PRSice	0.2	EUR only	1	0.5	10	0.0887862	NA	NA	NA
PRSice	0.2	AFR only	0.05	0.5	1	0.149119	NA	NA	NA
PRSice	0.2	AFR only	0.05	0.5	2	0.126438	NA	NA	NA
PRSice	0.2	AFR only	0.05	0.5	3	0.0953517	NA	NA	NA
PRSice	0.2	AFR only	0.05	0.5	4	0.0706152	NA	NA	NA
PRSice	0.2	AFR only	0.05	0.5	5	0.141704	NA	NA	NA
PRSice	0.2	AFR only	0.05	0.5	6	0.126133	NA	NA	NA
PRSice	0.2	AFR only	0.05	0.5	7	0.0737444	NA	NA	NA
PRSice	0.2	AFR only	0.05	0.5	8	0.0927072	NA	NA	NA
PRSice	0.2	AFR only	0.05	0.5	9	0.148897	NA	NA	NA
PRSice	0.2	AFR only	0.05	0.5	10	0.0989893	NA	NA	NA
PRSice	0.2	AFR only	0.5	0.5	1	0.0766785	NA	NA	NA
PRSice	0.2	AFR only	0.5	0.5	2	0.116342	NA	NA	NA
PRSice	0.2	AFR only	0.5	0.5	3	0.145067	NA	NA	NA
PRSice	0.2	AFR only	0.5	0.5	4	0.148246	NA	NA	NA
PRSice	0.2	AFR only	0.5	0.5	5	0.113866	NA	NA	NA
PRSice	0.2	AFR only	0.5	0.5	6	0.0751053	NA	NA	NA
PRSice	0.2	AFR only	0.5	0.5	7	0.0870743	NA	NA	NA
PRSice	0.2	AFR only	0.5	0.5	8	0.118774	NA	NA	NA
PRSice	0.2	AFR only	0.5	0.5	9	0.104184	NA	NA	NA
PRSice	0.2	AFR only	0.5	0.5	10	0.0803937	NA	NA	NA
PRSice	0.2	AFR only	1	0.5	1	0.104	NA	NA	NA
PRSice	0.2	AFR only	1	0.5	2	0.0557703	NA	NA	NA
PRSice	0.2	AFR only	1	0.5	3	0.0812719	NA	NA	NA
PRSice	0.2	AFR only	1	0.5	4	0.0788404	NA	NA	NA
PRSice	0.2	AFR only	1	0.5	5	0.146191	NA	NA	NA
PRSice	0.2	AFR only	1	0.5	6	0.0837685	NA	NA	NA
PRSice	0.2	AFR only	1	0.5	7	0.0692406	NA	NA	NA
PRSice	0.2	AFR only	1	0.5	8	0.0303555	NA	NA	NA
PRSice	0.2	AFR only	1	0.5	9	0.0931723	NA	NA	NA
PRSice	0.2	AFR only	1	0.5	10	0.0847297	NA	NA	NA
PRSice	0.6	both	0.05	0.5	1	0.427256	NA	NA	NA
PRSice	0.6	both	0.05	0.5	2	0.398494	NA	NA	NA
PRSice	0.6	both	0.05	0.5	3	0.345432	NA	NA	NA
PRSice	0.6	both	0.05	0.5	4	0.317998	NA	NA	NA
PRSice	0.6	both	0.05	0.5	5	0.381861	NA	NA	NA
PRSice	0.6	both	0.05	0.5	6	0.298524	NA	NA	NA
PRSice	0.6	both	0.05	0.5	7	0.345621	NA	NA	NA
PRSice	0.6	both	0.05	0.5	8	0.564658	NA	NA	NA
PRSice	0.6	both	0.05	0.5	9	0.45219	NA	NA	NA
PRSice	0.6	both	0.05	0.5	10	0.435332	NA	NA	NA
PRSice	0.6	both	0.5	0.5	1	0.295037	NA	NA	NA
PRSice	0.6	both	0.5	0.5	2	0.245244	NA	NA	NA
PRSice	0.6	both	0.5	0.5	3	0.308878	NA	NA	NA
PRSice	0.6	both	0.5	0.5	4	0.325446	NA	NA	NA
PRSice	0.6	both	0.5	0.5	5	0.335188	NA	NA	NA
PRSice	0.6	both	0.5	0.5	6	0.398266	NA	NA	NA
PRSice	0.6	both	0.5	0.5	7	0.449144	NA	NA	NA
PRSice	0.6	both	0.5	0.5	8	0.371841	NA	NA	NA
PRSice	0.6	both	0.5	0.5	9	0.329771	NA	NA	NA
PRSice	0.6	both	0.5	0.5	10	0.30275	NA	NA	NA
PRSice	0.6	both	1	0.5	1	0.324797	NA	NA	NA
PRSice	0.6	both	1	0.5	2	0.45572	NA	NA	NA
PRSice	0.6	both	1	0.5	3	0.372775	NA	NA	NA
PRSice	0.6	both	1	0.5	4	0.352268	NA	NA	NA
PRSice	0.6	both	1	0.5	5	0.318915	NA	NA	NA
PRSice	0.6	both	1	0.5	6	0.39512	NA	NA	NA
PRSice	0.6	both	1	0.5	7	0.327696	NA	NA	NA
PRSice	0.6	both	1	0.5	8	0.449081	NA	NA	NA
PRSice	0.6	both	1	0.5	9	0.258197	NA	NA	NA
PRSice	0.6	both	1	0.5	10	0.284618	NA	NA	NA
PRSice	0.6	EUR only	0.05	0.5	1	0.223731	NA	NA	NA
PRSice	0.6	EUR only	0.05	0.5	2	0.279165	NA	NA	NA
PRSice	0.6	EUR only	0.05	0.5	3	0.562099	NA	NA	NA
PRSice	0.6	EUR only	0.05	0.5	4	0.309836	NA	NA	NA
PRSice	0.6	EUR only	0.05	0.5	5	0.221605	NA	NA	NA
PRSice	0.6	EUR only	0.05	0.5	6	0.456391	NA	NA	NA
PRSice	0.6	EUR only	0.05	0.5	7	0.454654	NA	NA	NA
PRSice	0.6	EUR only	0.05	0.5	8	0.421273	NA	NA	NA
PRSice	0.6	EUR only	0.05	0.5	9	0.271788	NA	NA	NA
PRSice	0.6	EUR only	0.05	0.5	10	0.328766	NA	NA	NA
PRSice	0.6	EUR only	0.5	0.5	1	0.232752	NA	NA	NA
PRSice	0.6	EUR only	0.5	0.5	2	0.416098	NA	NA	NA
PRSice	0.6	EUR only	0.5	0.5	3	0.269888	NA	NA	NA
PRSice	0.6	EUR only	0.5	0.5	4	0.345101	NA	NA	NA
PRSice	0.6	EUR only	0.5	0.5	5	0.420426	NA	NA	NA
PRSice	0.6	EUR only	0.5	0.5	6	0.27064	NA	NA	NA
PRSice	0.6	EUR only	0.5	0.5	7	0.176048	NA	NA	NA
PRSice	0.6	EUR only	0.5	0.5	8	0.31968	NA	NA	NA
PRSice	0.6	EUR only	0.5	0.5	9	0.443027	NA	NA	NA
PRSice	0.6	EUR only	0.5	0.5	10	0.443141	NA	NA	NA
PRSice	0.6	EUR only	1	0.5	1	0.240448	NA	NA	NA
PRSice	0.6	EUR only	1	0.5	2	0.423091	NA	NA	NA
PRSice	0.6	EUR only	1	0.5	3	0.222477	NA	NA	NA
PRSice	0.6	EUR only	1	0.5	4	0.320613	NA	NA	NA
PRSice	0.6	EUR only	1	0.5	5	0.308982	NA	NA	NA
PRSice	0.6	EUR only	1	0.5	6	0.337412	NA	NA	NA
PRSice	0.6	EUR only	1	0.5	7	0.225743	NA	NA	NA
PRSice	0.6	EUR only	1	0.5	8	0.201463	NA	NA	NA
PRSice	0.6	EUR only	1	0.5	9	0.21208	NA	NA	NA
PRSice	0.6	EUR only	1	0.5	10	0.405474	NA	NA	NA
PRSice	0.6	AFR only	0.05	0.5	1	0.313465	NA	NA	NA
PRSice	0.6	AFR only	0.05	0.5	2	0.330251	NA	NA	NA
PRSice	0.6	AFR only	0.05	0.5	3	0.316176	NA	NA	NA
PRSice	0.6	AFR only	0.05	0.5	4	0.324205	NA	NA	NA
PRSice	0.6	AFR only	0.05	0.5	5	0.391805	NA	NA	NA
PRSice	0.6	AFR only	0.05	0.5	6	0.398343	NA	NA	NA
PRSice	0.6	AFR only	0.05	0.5	7	0.272299	NA	NA	NA
PRSice	0.6	AFR only	0.05	0.5	8	0.361009	NA	NA	NA
PRSice	0.6	AFR only	0.05	0.5	9	0.348314	NA	NA	NA
PRSice	0.6	AFR only	0.05	0.5	10	0.305981	NA	NA	NA
PRSice	0.6	AFR only	0.5	0.5	1	0.279872	NA	NA	NA
PRSice	0.6	AFR only	0.5	0.5	2	0.327777	NA	NA	NA
PRSice	0.6	AFR only	0.5	0.5	3	0.247402	NA	NA	NA
PRSice	0.6	AFR only	0.5	0.5	4	0.358433	NA	NA	NA
PRSice	0.6	AFR only	0.5	0.5	5	0.331781	NA	NA	NA
PRSice	0.6	AFR only	0.5	0.5	6	0.407212	NA	NA	NA
PRSice	0.6	AFR only	0.5	0.5	7	0.3206	NA	NA	NA
PRSice	0.6	AFR only	0.5	0.5	8	0.332885	NA	NA	NA
PRSice	0.6	AFR only	0.5	0.5	9	0.35167	NA	NA	NA
PRSice	0.6	AFR only	0.5	0.5	10	0.285772	NA	NA	NA
PRSice	0.6	AFR only	1	0.5	1	0.253099	NA	NA	NA
PRSice	0.6	AFR only	1	0.5	2	0.319772	NA	NA	NA
PRSice	0.6	AFR only	1	0.5	3	0.224836	NA	NA	NA
PRSice	0.6	AFR only	1	0.5	4	0.186139	NA	NA	NA
PRSice	0.6	AFR only	1	0.5	5	0.314925	NA	NA	NA
PRSice	0.6	AFR only	1	0.5	6	0.323683	NA	NA	NA
PRSice	0.6	AFR only	1	0.5	7	0.279224	NA	NA	NA
PRSice	0.6	AFR only	1	0.5	8	0.294621	NA	NA	NA
PRSice	0.6	AFR only	1	0.5	9	0.385316	NA	NA	NA
PRSice	0.6	AFR only	1	0.5	10	0.183076	NA	NA	NA
pPRS	0.2	both	0.05	0.5	1	0.0475348	NA	NA	NA
pPRS	0.2	both	0.05	0.5	2	0.0866279	NA	NA	NA
pPRS	0.2	both	0.05	0.5	3	0.143956	NA	NA	NA
pPRS	0.2	both	0.05	0.5	4	0.106262	NA	NA	NA
pPRS	0.2	both	0.05	0.5	5	0.116108	NA	NA	NA
pPRS	0.2	both	0.05	0.5	6	0.0563715	NA	NA	NA
pPRS	0.2	both	0.05	0.5	7	0.0480619	NA	NA	NA
pPRS	0.2	both	0.05	0.5	8	0.16346	NA	NA	NA
pPRS	0.2	both	0.05	0.5	9	0.0814244	NA	NA	NA
pPRS	0.2	both	0.05	0.5	10	0.0320972	NA	NA	NA
pPRS	0.2	both	0.5	0.5	1	0.0754478	NA	NA	NA
pPRS	0.2	both	0.5	0.5	2	0.0996416	NA	NA	NA
pPRS	0.2	both	0.5	0.5	3	0.120106	NA	NA	NA
pPRS	0.2	both	0.5	0.5	4	0.0792461	NA	NA	NA
pPRS	0.2	both	0.5	0.5	5	0.121738	NA	NA	NA
pPRS	0.2	both	0.5	0.5	6	0.038089	NA	NA	NA
pPRS	0.2	both	0.5	0.5	7	0.0502459	NA	NA	NA
pPRS	0.2	both	0.5	0.5	8	0.0609067	NA	NA	NA
pPRS	0.2	both	0.5	0.5	9	0.0358832	NA	NA	NA
pPRS	0.2	both	0.5	0.5	10	0.0899072	NA	NA	NA
pPRS	0.2	both	1	0.5	1	0.0906624	NA	NA	NA
pPRS	0.2	both	1	0.5	2	0.0638612	NA	NA	NA
pPRS	0.2	both	1	0.5	3	0.0309485	NA	NA	NA
pPRS	0.2	both	1	0.5	4	0.110073	NA	NA	NA
pPRS	0.2	both	1	0.5	5	0.128154	NA	NA	NA
pPRS	0.2	both	1	0.5	6	0.0119735	NA	NA	NA
pPRS	0.2	both	1	0.5	7	0.0812231	NA	NA	NA
pPRS	0.2	both	1	0.5	8	0.0943515	NA	NA	NA
pPRS	0.2	both	1	0.5	9	0.0611949	NA	NA	NA
pPRS	0.2	both	1	0.5	10	0.0302733	NA	NA	NA
pPRS	0.2	EUR only	0.05	0.5	1	0.069556	NA	NA	NA
pPRS	0.2	EUR only	0.05	0.5	2	0.184199	NA	NA	NA
pPRS	0.2	EUR only	0.05	0.5	3	0.13536	NA	NA	NA
pPRS	0.2	EUR only	0.05	0.5	4	0.0603825	NA	NA	NA
pPRS	0.2	EUR only	0.05	0.5	5	0.0322265	NA	NA	NA
pPRS	0.2	EUR only	0.05	0.5	6	0.0933509	NA	NA	NA
pPRS	0.2	EUR only	0.05	0.5	7	0.138143	NA	NA	NA
pPRS	0.2	EUR only	0.05	0.5	8	0.097607	NA	NA	NA
pPRS	0.2	EUR only	0.05	0.5	9	0.0805675	NA	NA	NA
pPRS	0.2	EUR only	0.05	0.5	10	0.0360201	NA	NA	NA
pPRS	0.2	EUR only	0.5	0.5	1	0.14635	NA	NA	NA
pPRS	0.2	EUR only	0.5	0.5	2	0.10096	NA	NA	NA
pPRS	0.2	EUR only	0.5	0.5	3	0.069212	NA	NA	NA
pPRS	0.2	EUR only	0.5	0.5	4	0.0418725	NA	NA	NA
pPRS	0.2	EUR only	0.5	0.5	5	0.137883	NA	NA	NA
pPRS	0.2	EUR only	0.5	0.5	6	0.133828	NA	NA	NA
pPRS	0.2	EUR only	0.5	0.5	7	0.120644	NA	NA	NA
pPRS	0.2	EUR only	0.5	0.5	8	0.0856149	NA	NA	NA
pPRS	0.2	EUR only	0.5	0.5	9	0.0630632	NA	NA	NA
pPRS	0.2	EUR only	0.5	0.5	10	0.121135	NA	NA	NA
pPRS	0.2	EUR only	1	0.5	1	0.127996	NA	NA	NA
pPRS	0.2	EUR only	1	0.5	2	0.0839131	NA	NA	NA
pPRS	0.2	EUR only	1	0.5	3	0.0682144	NA	NA	NA
pPRS	0.2	EUR only	1	0.5	4	0.0713672	NA	NA	NA
pPRS	0.2	EUR only	1	0.5	5	0.0951591	NA	NA	NA
pPRS	0.2	EUR only	1	0.5	6	0.145282	NA	NA	NA
pPRS	0.2	EUR only	1	0.5	7	0.0628689	NA	NA	NA
pPRS	0.2	EUR only	1	0.5	8	0.0970891	NA	NA	NA
pPRS	0.2	EUR only	1	0.5	9	0.0334614	NA	NA	NA
pPRS	0.2	EUR only	1	0.5	10	0.0878326	NA	NA	NA
pPRS	0.2	AFR only	0.05	0.5	1	0.142422	NA	NA	NA
pPRS	0.2	AFR only	0.05	0.5	2	0.0555603	NA	NA	NA
pPRS	0.2	AFR only	0.05	0.5	3	0.144884	NA	NA	NA
pPRS	0.2	AFR only	0.05	0.5	4	0.154063	NA	NA	NA
pPRS	0.2	AFR only	0.05	0.5	5	0.135572	NA	NA	NA
pPRS	0.2	AFR only	0.05	0.5	6	0.147276	NA	NA	NA
pPRS	0.2	AFR only	0.05	0.5	7	0.155985	NA	NA	NA
pPRS	0.2	AFR only	0.05	0.5	8	0.182747	NA	NA	NA
pPRS	0.2	AFR only	0.05	0.5	9	0.163985	NA	NA	NA
pPRS	0.2	AFR only	0.05	0.5	10	0.115816	NA	NA	NA
pPRS	0.2	AFR only	0.5	0.5	1	0.080554	NA	NA	NA
pPRS	0.2	AFR only	0.5	0.5	2	0.133304	NA	NA	NA
pPRS	0.2	AFR only	0.5	0.5	3	0.128631	NA	NA	NA
pPRS	0.2	AFR only	0.5	0.5	4	0.120198	NA	NA	NA
pPRS	0.2	AFR only	0.5	0.5	5	0.0683811	NA	NA	NA
pPRS	0.2	AFR only	0.5	0.5	6	0.171428	NA	NA	NA
pPRS	0.2	AFR only	0.5	0.5	7	0.147433	NA	NA	NA
pPRS	0.2	AFR only	0.5	0.5	8	0.186368	NA	NA	NA
pPRS	0.2	AFR only	0.5	0.5	9	0.173978	NA	NA	NA
pPRS	0.2	AFR only	0.5	0.5	10	0.0363743	NA	NA	NA
pPRS	0.2	AFR only	1	0.5	1	0.0851047	NA	NA	NA
pPRS	0.2	AFR only	1	0.5	2	0.146358	NA	NA	NA
pPRS	0.2	AFR only	1	0.5	3	0.139745	NA	NA	NA
pPRS	0.2	AFR only	1	0.5	4	0.111252	NA	NA	NA
pPRS	0.2	AFR only	1	0.5	5	0.146255	NA	NA	NA
pPRS	0.2	AFR only	1	0.5	6	0.0869934	NA	NA	NA
pPRS	0.2	AFR only	1	0.5	7	0.123564	NA	NA	NA
pPRS	0.2	AFR only	1	0.5	8	0.0789741	NA	NA	NA
pPRS	0.2	AFR only	1	0.5	9	0.0878407	NA	NA	NA
pPRS	0.2	AFR only	1	0.5	10	0.0928721	NA	NA	NA
pPRS	0.6	both	0.05	0.5	1	0.322594	NA	NA	NA
pPRS	0.6	both	0.05	0.5	2	0.304147	NA	NA	NA
pPRS	0.6	both	0.05	0.5	3	0.35073	NA	NA	NA
pPRS	0.6	both	0.05	0.5	4	0.508814	NA	NA	NA
pPRS	0.6	both	0.05	0.5	5	0.411846	NA	NA	NA
pPRS	0.6	both	0.05	0.5	6	0.388179	NA	NA	NA
pPRS	0.6	both	0.05	0.5	7	0.463337	NA	NA	NA
pPRS	0.6	both	0.05	0.5	8	0.346097	NA	NA	NA
pPRS	0.6	both	0.05	0.5	9	0.448504	NA	NA	NA
pPRS	0.6	both	0.05	0.5	10	0.412787	NA	NA	NA
pPRS	0.6	both	0.5	0.5	1	0.33534	NA	NA	NA
pPRS	0.6	both	0.5	0.5	2	0.375181	NA	NA	NA
pPRS	0.6	both	0.5	0.5	3	0.218018	NA	NA	NA
pPRS	0.6	both	0.5	0.5	4	0.302623	NA	NA	NA
pPRS	0.6	both	0.5	0.5	5	0.376349	NA	NA	NA
pPRS	0.6	both	0.5	0.5	6	0.458365	NA	NA	NA
pPRS	0.6	both	0.5	0.5	7	0.287095	NA	NA	NA
pPRS	0.6	both	0.5	0.5	8	0.24809	NA	NA	NA
pPRS	0.6	both	0.5	0.5	9	0.328423	NA	NA	NA
pPRS	0.6	both	0.5	0.5	10	0.30922	NA	NA	NA
pPRS	0.6	both	1	0.5	1	0.212496	NA	NA	NA
pPRS	0.6	both	1	0.5	2	0.236348	NA	NA	NA
pPRS	0.6	both	1	0.5	3	0.328614	NA	NA	NA
pPRS	0.6	both	1	0.5	4	0.297926	NA	NA	NA
pPRS	0.6	both	1	0.5	5	0.25082	NA	NA	NA
pPRS	0.6	both	1	0.5	6	0.253453	NA	NA	NA
pPRS	0.6	both	1	0.5	7	0.362786	NA	NA	NA
pPRS	0.6	both	1	0.5	8	0.252422	NA	NA	NA
pPRS	0.6	both	1	0.5	9	0.21464	NA	NA	NA
pPRS	0.6	both	1	0.5	10	0.292159	NA	NA	NA
pPRS	0.6	EUR only	0.05	0.5	1	0.388541	NA	NA	NA
pPRS	0.6	EUR only	0.05	0.5	2	0.360521	NA	NA	NA
pPRS	0.6	EUR only	0.05	0.5	3	0.557367	NA	NA	NA
pPRS	0.6	EUR only	0.05	0.5	4	0.342836	NA	NA	NA
pPRS	0.6	EUR only	0.05	0.5	5	0.438313	NA	NA	NA
pPRS	0.6	EUR only	0.05	0.5	6	0.466758	NA	NA	NA
pPRS	0.6	EUR only	0.05	0.5	7	0.500306	NA	NA	NA
pPRS	0.6	EUR only	0.05	0.5	8	0.136812	NA	NA	NA
pPRS	0.6	EUR only	0.05	0.5	9	0.341789	NA	NA	NA
pPRS	0.6	EUR only	0.05	0.5	10	0.511061	NA	NA	NA
pPRS	0.6	EUR only	0.5	0.5	1	0.327601	NA	NA	NA
pPRS	0.6	EUR only	0.5	0.5	2	0.536339	NA	NA	NA
pPRS	0.6	EUR only	0.5	0.5	3	0.294419	NA	NA	NA
pPRS	0.6	EUR only	0.5	0.5	4	0.282591	NA	NA	NA
pPRS	0.6	EUR only	0.5	0.5	5	0.41807	NA	NA	NA
pPRS	0.6	EUR only	0.5	0.5	6	0.428588	NA	NA	NA
pPRS	0.6	EUR only	0.5	0.5	7	0.287217	NA	NA	NA
pPRS	0.6	EUR only	0.5	0.5	8	0.348345	NA	NA	NA
pPRS	0.6	EUR only	0.5	0.5	9	0.432985	NA	NA	NA
pPRS	0.6	EUR only	0.5	0.5	10	0.436177	NA	NA	NA
pPRS	0.6	EUR only	1	0.5	1	0.421007	NA	NA	NA
pPRS	0.6	EUR only	1	0.5	2	0.295668	NA	NA	NA
pPRS	0.6	EUR only	1	0.5	3	0.273392	NA	NA	NA
pPRS	0.6	EUR only	1	0.5	4	0.288865	NA	NA	NA
pPRS	0.6	EUR only	1	0.5	5	0.336597	NA	NA	NA
pPRS	0.6	EUR only	1	0.5	6	0.34152	NA	NA	NA
pPRS	0.6	EUR only	1	0.5	7	0.409527	NA	NA	NA
pPRS	0.6	EUR only	1	0.5	8	0.401417	NA	NA	NA
pPRS	0.6	EUR only	1	0.5	9	0.223896	NA	NA	NA
pPRS	0.6	EUR only	1	0.5	10	0.281804	NA	NA	NA
pPRS	0.6	AFR only	0.05	0.5	1	0.593137	NA	NA	NA
pPRS	0.6	AFR only	0.05	0.5	2	0.62362	NA	NA	NA
pPRS	0.6	AFR only	0.05	0.5	3	0.338333	NA	NA	NA
pPRS	0.6	AFR only	0.05	0.5	4	0.427777	NA	NA	NA
pPRS	0.6	AFR only	0.05	0.5	5	0.416074	NA	NA	NA
pPRS	0.6	AFR only	0.05	0.5	6	0.17086	NA	NA	NA
pPRS	0.6	AFR only	0.05	0.5	7	0.690799	NA	NA	NA
pPRS	0.6	AFR only	0.05	0.5	8	0.477902	NA	NA	NA
pPRS	0.6	AFR only	0.05	0.5	9	0.251139	NA	NA	NA
pPRS	0.6	AFR only	0.05	0.5	10	0.418213	NA	NA	NA
pPRS	0.6	AFR only	0.5	0.5	1	0.512761	NA	NA	NA
pPRS	0.6	AFR only	0.5	0.5	2	0.538323	NA	NA	NA
pPRS	0.6	AFR only	0.5	0.5	3	0.424023	NA	NA	NA
pPRS	0.6	AFR only	0.5	0.5	4	0.385412	NA	NA	NA
pPRS	0.6	AFR only	0.5	0.5	5	0.432865	NA	NA	NA
pPRS	0.6	AFR only	0.5	0.5	6	0.325924	NA	NA	NA
pPRS	0.6	AFR only	0.5	0.5	7	0.404934	NA	NA	NA
pPRS	0.6	AFR only	0.5	0.5	8	0.359643	NA	NA	NA
pPRS	0.6	AFR only	0.5	0.5	9	0.449095	NA	NA	NA
pPRS	0.6	AFR only	0.5	0.5	10	0.417064	NA	NA	NA
pPRS	0.6	AFR only	1	0.5	1	0.352343	NA	NA	NA
pPRS	0.6	AFR only	1	0.5	2	0.414503	NA	NA	NA
pPRS	0.6	AFR only	1	0.5	3	0.447561	NA	NA	NA
pPRS	0.6	AFR only	1	0.5	4	0.467465	NA	NA	NA
pPRS	0.6	AFR only	1	0.5	5	0.378566	NA	NA	NA
pPRS	0.6	AFR only	1	0.5	6	0.382891	NA	NA	NA
pPRS	0.6	AFR only	1	0.5	7	0.495376	NA	NA	NA
pPRS	0.6	AFR only	1	0.5	8	0.405495	NA	NA	NA
pPRS	0.6	AFR only	1	0.5	9	0.380658	NA	NA	NA
pPRS	0.6	AFR only	1	0.5	10	0.320174	NA	NA	NA
GAUDI LD Clump	0.2	both	0.05	0.5	1	0.157583	0.005	149.977	58
GAUDI LD Clump	0.2	both	0.05	0.5	2	0.202548	5e-05	892.214	22
GAUDI LD Clump	0.2	both	0.05	0.5	3	0.15782	0.05	1004.77	44
GAUDI LD Clump	0.2	both	0.05	0.5	4	0.21058	5e-05	583.065	16
GAUDI LD Clump	0.2	both	0.05	0.5	5	0.212014	0.05	253.966	154
GAUDI LD Clump	0.2	both	0.05	0.5	6	0.203396	0.0005	255.025	20
GAUDI LD Clump	0.2	both	0.05	0.5	7	0.153844	0.005	292.063	62
GAUDI LD Clump	0.2	both	0.05	0.5	8	0.2047	0.005	723.345	48
GAUDI LD Clump	0.2	both	0.05	0.5	9	0.127273	0.05	812.466	71
GAUDI LD Clump	0.2	both	0.05	0.5	10	0.172479	5e-05	49.514	18
GAUDI LD Clump	0.2	both	0.5	0.5	1	0.135947	0.05	313.454	101
GAUDI LD Clump	0.2	both	0.5	0.5	2	0.16492	0.05	318.451	152
GAUDI LD Clump	0.2	both	0.5	0.5	3	0.146058	0.05	1316.69	96
GAUDI LD Clump	0.2	both	0.5	0.5	4	0.146748	5e-05	277.901	38
GAUDI LD Clump	0.2	both	0.5	0.5	5	0.230334	0.0005	541.352	52
GAUDI LD Clump	0.2	both	0.5	0.5	6	0.116983	0.05	921.614	136
GAUDI LD Clump	0.2	both	0.5	0.5	7	0.139358	0.05	694.547	118
GAUDI LD Clump	0.2	both	0.5	0.5	8	0.182218	0.05	798.26	82
GAUDI LD Clump	0.2	both	0.5	0.5	9	0.149126	0.05	247.555	118
GAUDI LD Clump	0.2	both	0.5	0.5	10	0.168051	0.05	655.943	112
GAUDI LD Clump	0.2	both	1	0.5	1	0.093753	0.05	2522.82	140
GAUDI LD Clump	0.2	both	1	0.5	2	0.0854305	0.005	2188.76	92
GAUDI LD Clump	0.2	both	1	0.5	3	0.0956527	0.05	1991	114
GAUDI LD Clump	0.2	both	1	0.5	4	0.203323	0.05	255.907	146
GAUDI LD Clump	0.2	both	1	0.5	5	0.148853	0.05	1340.92	120
GAUDI LD Clump	0.2	both	1	0.5	6	0.0852953	0.05	667.388	160
GAUDI LD Clump	0.2	both	1	0.5	7	0.139257	0.05	1202.22	110
GAUDI LD Clump	0.2	both	1	0.5	8	0.159405	0.05	397.591	142
GAUDI LD Clump	0.2	both	1	0.5	9	0.107198	0.05	621.037	111
GAUDI LD Clump	0.2	both	1	0.5	10	0.130654	0.05	200.685	110
GAUDI LD Clump	0.2	EUR only	0.05	0.5	1	0.159022	0.005	421.364	72
GAUDI LD Clump	0.2	EUR only	0.05	0.5	2	0.195915	5e-06	28.9112	16
GAUDI LD Clump	0.2	EUR only	0.05	0.5	3	0.226796	0.0005	142.315	36
GAUDI LD Clump	0.2	EUR only	0.05	0.5	4	0.193956	0.0005	270.965	54
GAUDI LD Clump	0.2	EUR only	0.05	0.5	5	0.17898	5e-05	104.983	18
GAUDI LD Clump	0.2	EUR only	0.05	0.5	6	0.199654	5e-06	141.517	30
GAUDI LD Clump	0.2	EUR only	0.05	0.5	7	0.173937	5e-05	327.227	24
GAUDI LD Clump	0.2	EUR only	0.05	0.5	8	0.0543808	0.005	588.027	20
GAUDI LD Clump	0.2	EUR only	0.05	0.5	9	0.14977	0.0005	1140.99	42
GAUDI LD Clump	0.2	EUR only	0.05	0.5	10	0.0935964	0.0005	69.6218	44
GAUDI LD Clump	0.2	EUR only	0.5	0.5	1	0.176458	0.05	432.294	104
GAUDI LD Clump	0.2	EUR only	0.5	0.5	2	0.188196	0.0005	830.052	124
GAUDI LD Clump	0.2	EUR only	0.5	0.5	3	0.152334	0.005	134.885	30
GAUDI LD Clump	0.2	EUR only	0.5	0.5	4	0.194497	0.05	392.528	96
GAUDI LD Clump	0.2	EUR only	0.5	0.5	5	0.00103783	0.05	2753.41	56
GAUDI LD Clump	0.2	EUR only	0.5	0.5	6	0.159517	0.005	91.8946	46
GAUDI LD Clump	0.2	EUR only	0.5	0.5	7	0.150856	0.005	977.878	70
GAUDI LD Clump	0.2	EUR only	0.5	0.5	8	0.111998	0.005	1449.44	62
GAUDI LD Clump	0.2	EUR only	0.5	0.5	9	0.13216	5e-06	278.653	68
GAUDI LD Clump	0.2	EUR only	0.5	0.5	10	0.225147	5e-05	556.693	86
GAUDI LD Clump	0.2	EUR only	1	0.5	1	0.188876	0.0005	549.955	66
GAUDI LD Clump	0.2	EUR only	1	0.5	2	0.00115305	0.05	4766.2	90
GAUDI LD Clump	0.2	EUR only	1	0.5	3	0.094064	0.05	1678.73	130
GAUDI LD Clump	0.2	EUR only	1	0.5	4	0.169285	0.05	300.137	92
GAUDI LD Clump	0.2	EUR only	1	0.5	5	0.144465	0.005	251.283	74
GAUDI LD Clump	0.2	EUR only	1	0.5	6	0.166849	0.05	545.845	116
GAUDI LD Clump	0.2	EUR only	1	0.5	7	0.0882142	0.05	613.392	48
GAUDI LD Clump	0.2	EUR only	1	0.5	8	0.169202	0.05	2944.44	152
GAUDI LD Clump	0.2	EUR only	1	0.5	9	0.124248	0.05	487.087	102
GAUDI LD Clump	0.2	EUR only	1	0.5	10	0.144879	0.05	210.917	136
GAUDI LD Clump	0.2	AFR only	0.05	0.5	1	0.219987	0.05	209.31	48
GAUDI LD Clump	0.2	AFR only	0.05	0.5	2	0.127471	0.0005	226.392	22
GAUDI LD Clump	0.2	AFR only	0.05	0.5	3	0.229949	5e-06	245.413	10
GAUDI LD Clump	0.2	AFR only	0.05	0.5	4	0.215758	0.005	104.645	16
GAUDI LD Clump	0.2	AFR only	0.05	0.5	5	0.214428	0.05	68.3155	46
GAUDI LD Clump	0.2	AFR only	0.05	0.5	6	0.229184	0.005	43.733	28
GAUDI LD Clump	0.2	AFR only	0.05	0.5	7	0.199491	5e-06	30.5514	10
GAUDI LD Clump	0.2	AFR only	0.05	0.5	8	0.192109	5e-06	492.994	10
GAUDI LD Clump	0.2	AFR only	0.05	0.5	9	0.226839	0.05	1322.05	48
GAUDI LD Clump	0.2	AFR only	0.05	0.5	10	0.190983	0.0005	139.197	14
GAUDI LD Clump	0.2	AFR only	0.5	0.5	1	0.166111	0.005	705.162	56
GAUDI LD Clump	0.2	AFR only	0.5	0.5	2	0.180265	0.0005	707.688	23
GAUDI LD Clump	0.2	AFR only	0.5	0.5	3	0.228493	0.05	267.919	73
GAUDI LD Clump	0.2	AFR only	0.5	0.5	4	0.206842	0.0005	732.016	48
GAUDI LD Clump	0.2	AFR only	0.5	0.5	5	0.085369	0.05	1275.1	74
GAUDI LD Clump	0.2	AFR only	0.5	0.5	6	0.229171	0.05	318.386	90
GAUDI LD Clump	0.2	AFR only	0.5	0.5	7	0.187005	0.005	302.596	42
GAUDI LD Clump	0.2	AFR only	0.5	0.5	8	0.27181	0.005	512.151	57
GAUDI LD Clump	0.2	AFR only	0.5	0.5	9	0.246982	0.0005	357.661	36
GAUDI LD Clump	0.2	AFR only	0.5	0.5	10	0.137663	5e-05	438.245	22
GAUDI LD Clump	0.2	AFR only	1	0.5	1	0.141632	0.05	283.603	92
GAUDI LD Clump	0.2	AFR only	1	0.5	2	0.159852	0.05	1778.74	112
GAUDI LD Clump	0.2	AFR only	1	0.5	3	0.167926	0.05	1059.93	74
GAUDI LD Clump	0.2	AFR only	1	0.5	4	0.152633	0.005	259.527	50
GAUDI LD Clump	0.2	AFR only	1	0.5	5	0.116745	0.05	1728.24	99
GAUDI LD Clump	0.2	AFR only	1	0.5	6	0.132262	0.05	228.064	91
GAUDI LD Clump	0.2	AFR only	1	0.5	7	0.187557	0.05	531.732	86
GAUDI LD Clump	0.2	AFR only	1	0.5	8	0.104543	0.05	415.848	154
GAUDI LD Clump	0.2	AFR only	1	0.5	9	0.135091	0.05	1080.85	124
GAUDI LD Clump	0.2	AFR only	1	0.5	10	0.164193	0.05	973.329	93
GAUDI LD Clump	0.6	both	0.05	0.5	1	0.585865	5e-05	132.252	78
GAUDI LD Clump	0.6	both	0.05	0.5	2	0.542946	0.05	702.206	82
GAUDI LD Clump	0.6	both	0.05	0.5	3	0.55582	5e-06	54.0705	60
GAUDI LD Clump	0.6	both	0.05	0.5	4	0.560652	5e-05	696.131	80
GAUDI LD Clump	0.6	both	0.05	0.5	5	0.584095	0.005	115.032	124
GAUDI LD Clump	0.6	both	0.05	0.5	6	0.561037	0.005	52.8762	60
GAUDI LD Clump	0.6	both	0.05	0.5	7	0.582873	0.005	54.6711	150
GAUDI LD Clump	0.6	both	0.05	0.5	8	0.642633	5e-05	21.9389	46
GAUDI LD Clump	0.6	both	0.05	0.5	9	0.598657	5e-05	50.931	46
GAUDI LD Clump	0.6	both	0.05	0.5	10	0.567464	5e-06	70.8871	34
GAUDI LD Clump	0.6	both	0.5	0.5	1	0.539547	5e-05	460.881	116
GAUDI LD Clump	0.6	both	0.5	0.5	2	0.565054	0.005	232.376	172
GAUDI LD Clump	0.6	both	0.5	0.5	3	0.524683	0.05	181.59	158
GAUDI LD Clump	0.6	both	0.5	0.5	4	0.563678	0.05	171.547	164
GAUDI LD Clump	0.6	both	0.5	0.5	5	0.561544	0.05	120.964	184
GAUDI LD Clump	0.6	both	0.5	0.5	6	0.571528	0.05	331.178	174
GAUDI LD Clump	0.6	both	0.5	0.5	7	0.485845	0.05	949.543	162
GAUDI LD Clump	0.6	both	0.5	0.5	8	0.573359	0.05	285.581	158
GAUDI LD Clump	0.6	both	0.5	0.5	9	0.538448	0.005	72.4533	114
GAUDI LD Clump	0.6	both	0.5	0.5	10	0.522663	0.05	195.933	154
GAUDI LD Clump	0.6	both	1	0.5	1	0.551117	0.05	316.317	223
GAUDI LD Clump	0.6	both	1	0.5	2	0.543954	0.05	192.079	172
GAUDI LD Clump	0.6	both	1	0.5	3	0.547281	0.05	307.857	178
GAUDI LD Clump	0.6	both	1	0.5	4	0.578135	0.05	201.131	190
GAUDI LD Clump	0.6	both	1	0.5	5	0.521812	0.05	315.066	181
GAUDI LD Clump	0.6	both	1	0.5	6	0.51342	0.05	173.338	158
GAUDI LD Clump	0.6	both	1	0.5	7	0.567703	0.05	133.859	156
GAUDI LD Clump	0.6	both	1	0.5	8	0.555528	0.05	290.932	154
GAUDI LD Clump	0.6	both	1	0.5	9	0.506915	0.05	889.737	206
GAUDI LD Clump	0.6	both	1	0.5	10	0.499531	0.05	260.524	169
GAUDI LD Clump	0.6	EUR only	0.05	0.5	1	0.558295	0.005	252.849	106
GAUDI LD Clump	0.6	EUR only	0.05	0.5	2	0.560954	5e-05	161.009	104
GAUDI LD Clump	0.6	EUR only	0.05	0.5	3	0.6398	0.05	40.7788	86
GAUDI LD Clump	0.6	EUR only	0.05	0.5	4	0.552648	5e-05	72.9903	48
GAUDI LD Clump	0.6	EUR only	0.05	0.5	5	0.560396	0.05	115.469	188
GAUDI LD Clump	0.6	EUR only	0.05	0.5	6	0.590315	0.0005	120.77	54
GAUDI LD Clump	0.6	EUR only	0.05	0.5	7	0.628733	0.05	194.086	100
GAUDI LD Clump	0.6	EUR only	0.05	0.5	8	0.595801	0.0005	56.9935	28
GAUDI LD Clump	0.6	EUR only	0.05	0.5	9	0.590998	5e-05	320.383	114
GAUDI LD Clump	0.6	EUR only	0.05	0.5	10	0.571955	5e-05	56.1859	48
GAUDI LD Clump	0.6	EUR only	0.5	0.5	1	0.510319	0.05	351.587	178
GAUDI LD Clump	0.6	EUR only	0.5	0.5	2	0.606173	0.0005	91.2717	62
GAUDI LD Clump	0.6	EUR only	0.5	0.5	3	0.581319	0.005	177.994	134
GAUDI LD Clump	0.6	EUR only	0.5	0.5	4	0.569897	0.05	123.903	165
GAUDI LD Clump	0.6	EUR only	0.5	0.5	5	0.412432	0.005	1335.12	70
GAUDI LD Clump	0.6	EUR only	0.5	0.5	6	0.565344	0.05	768.59	198
GAUDI LD Clump	0.6	EUR only	0.5	0.5	7	0.580222	0.05	166.129	178
GAUDI LD Clump	0.6	EUR only	0.5	0.5	8	0.485447	0.05	106.105	98
GAUDI LD Clump	0.6	EUR only	0.5	0.5	9	0.557274	0.05	115.678	78
GAUDI LD Clump	0.6	EUR only	0.5	0.5	10	0.567714	0.05	148.775	90
GAUDI LD Clump	0.6	EUR only	1	0.5	1	0.483416	0.05	321.429	174
GAUDI LD Clump	0.6	EUR only	1	0.5	2	0.586923	0.05	179.869	130
GAUDI LD Clump	0.6	EUR only	1	0.5	3	0.533842	0.05	156.287	192
GAUDI LD Clump	0.6	EUR only	1	0.5	4	0.507791	0.05	473.241	84
GAUDI LD Clump	0.6	EUR only	1	0.5	5	0.477994	0.05	960.987	128
GAUDI LD Clump	0.6	EUR only	1	0.5	6	0.504874	0.005	523.025	66
GAUDI LD Clump	0.6	EUR only	1	0.5	7	0.588122	0.05	884.815	158
GAUDI LD Clump	0.6	EUR only	1	0.5	8	0.536036	0.05	443.097	156
GAUDI LD Clump	0.6	EUR only	1	0.5	9	0.4931	0.05	92.367	140
GAUDI LD Clump	0.6	EUR only	1	0.5	10	0.555175	0.05	251.84	136
GAUDI LD Clump	0.6	AFR only	0.05	0.5	1	0.666914	5e-05	450.264	14
GAUDI LD Clump	0.6	AFR only	0.05	0.5	2	0.706613	0.05	33.4192	72
GAUDI LD Clump	0.6	AFR only	0.05	0.5	3	0.567993	5e-05	113.649	60
GAUDI LD Clump	0.6	AFR only	0.05	0.5	4	0.57982	5e-06	19.5211	16
GAUDI LD Clump	0.6	AFR only	0.05	0.5	5	0.568454	0.005	99.4264	43
GAUDI LD Clump	0.6	AFR only	0.05	0.5	6	0.450523	5e-05	1240.67	28
GAUDI LD Clump	0.6	AFR only	0.05	0.5	7	0.734013	0.05	73.8478	118
GAUDI LD Clump	0.6	AFR only	0.05	0.5	8	0.599133	5e-06	31.0527	8
GAUDI LD Clump	0.6	AFR only	0.05	0.5	9	0.588123	0.05	62.0219	46
GAUDI LD Clump	0.6	AFR only	0.05	0.5	10	0.603023	5e-05	42.6592	48
GAUDI LD Clump	0.6	AFR only	0.5	0.5	1	0.621058	0.005	182.579	86
GAUDI LD Clump	0.6	AFR only	0.5	0.5	2	0.631036	0.05	85.1579	102
GAUDI LD Clump	0.6	AFR only	0.5	0.5	3	0.570232	0.05	243.713	158
GAUDI LD Clump	0.6	AFR only	0.5	0.5	4	0.507861	0.05	89.226	117
GAUDI LD Clump	0.6	AFR only	0.5	0.5	5	0.570217	0.005	217.456	67
GAUDI LD Clump	0.6	AFR only	0.5	0.5	6	0.60054	0.005	243.866	107
GAUDI LD Clump	0.6	AFR only	0.5	0.5	7	0.413183	0.05	1552.87	165
GAUDI LD Clump	0.6	AFR only	0.5	0.5	8	0.535023	5e-05	392.386	44
GAUDI LD Clump	0.6	AFR only	0.5	0.5	9	0.605223	0.005	99.5567	84
GAUDI LD Clump	0.6	AFR only	0.5	0.5	10	0.47196	0.05	1100.62	152
GAUDI LD Clump	0.6	AFR only	1	0.5	1	0.544843	0.005	307.533	139
GAUDI LD Clump	0.6	AFR only	1	0.5	2	0.600689	0.005	212.962	70
GAUDI LD Clump	0.6	AFR only	1	0.5	3	0.587262	0.0005	315.269	93
GAUDI LD Clump	0.6	AFR only	1	0.5	4	0.528056	0.05	1331.08	158
GAUDI LD Clump	0.6	AFR only	1	0.5	5	0.503759	0.005	786.812	80
GAUDI LD Clump	0.6	AFR only	1	0.5	6	0.449129	0.05	1082.6	112
GAUDI LD Clump	0.6	AFR only	1	0.5	7	0.609118	0.005	374.498	122
GAUDI LD Clump	0.6	AFR only	1	0.5	8	0.555507	0.05	433.819	139
GAUDI LD Clump	0.6	AFR only	1	0.5	9	0.525313	0.005	98.3587	76
GAUDI LD Clump	0.6	AFR only	1	0.5	10	0.56707	0.05	124.311	167
