# Supplementary material for: Improving polygenic risk prediction in admixed populations by explicitly modeling ancestral-differential effects via GAUDI
Source: Nat Commun. 2024 Feb 3;15:1016. doi: 10.1038/s41467-024-45135-z (PMC10838303; doi:10.1038/s41467-024-45135-z)
Supplement: Supplementary file 4 — Supplementary Data 2 [file 41467_2024_45135_MOESM4_ESM.xlsx]

## Sheet: Sheet1
pheno	mean_GAUDI	sd_GAUDI	mean_PRSCSx	sd_PRSCSx	mean_PRSice	sd_PRSice
Alanine_aminotransferase	0.00038044	0.000580721	0.00372861	0.00105546	0.000173395	0.000145606
Albumin	0.00135093	0.0009948	0.022312	0.00827225	0.00107654	0.000460625
Alkaline_phosphatase	0.00936418	0.00851871	0.0333038	0.00466348	0.0105649	0.0220332
Apolipoprotein_A	0.00783189	0.00513557	0.0454989	0.00459395	0.000454399	0.00052996
Apolipoprotein_B	0.050446	0.0172533	0.0258307	0.00284553	0.0163859	0.0306199
Aspartate_aminotransferase	0.00150317	0.00163692	0.00695297	0.00270087	0.000654525	0.000476862
C_reactive_protein	0.00770145	0.00591801	0.0176439	0.00607577	0.000872102	0.000791532
Calcium	0.000394453	0.000445239	0.023491	0.00963618	0.000464004	0.000257603
Cholesterol	0.0189744	0.0098829	0.0322048	0.00732257	0.0101408	0.0216482
Creatinine	0.000332563	0.000269512	0.0259215	0.00569072	0.000325012	0.000238267
Creatinine_in_urine	0.000648427	0.000554526	0.00178564	0.000741281	0.000302947	0.000218074
Cystatin_C	0.00519646	0.00156631	0.0139164	0.00797157	0.000417913	0.000408735
Direct_bilirubin	0.020635	0.00887375	0.000116037	7.32962e-05	0.00296072	0.00468358
Gamma_glutamyltransferase	0.0116991	0.011421	0.01869	0.00810182	0.000234676	0.000240833
Glucose	0.00104468	0.000996285	0.00632728	0.00316978	0.00362578	0.00167097
HDL_cholesterol	0.00570971	0.00425335	0.0463504	0.00820044	0.000388933	0.000344656
IGF_1	0.00149427	0.00135971	0.0324876	0.00570429	0.00206359	0.00252364
LDL_direct	0.0316195	0.00476456	0.0295189	0.0043364	0.000476473	0.00023337
Lipoprotein_A	0.092003	0.0505584	0.00304962	0.00275574	0.000455637	0.000347188
Phosphate	0.000935387	0.000948421	0.0191439	0.0093296	0.00119022	0.00136045
Potassium_in_urine	0.000319656	0.0003013	0.000636998	0.000720623	0.000403811	0.000423318
SHBG	0.00232959	0.00124665	0.0200784	0.00565188	0.00033717	0.000350249
Sodium_in_urine	0.00152149	0.000939313	0.00221647	0.00154782	0.0011921	0.000929091
Total_bilirubin	0.0377205	0.012868	0.000448894	0.000422489	0.000482043	0.000504167
Total_protein	0.000474251	0.000480248	0.0205872	0.00319638	0.000637234	0.000659829
Urate	0.00882391	0.00622348	0.023439	0.00871238	0.000952019	0.000633667
Urea	4.81548e-05	6.08625e-05	0.0139794	0.00477059	0.000231435	0.000237748
Vitamin_D	0.00048021	0.000353653	0.00277495	0.0028445	0.000448857	0.000438589
