# Supplementary material for: Improving polygenic risk prediction in admixed populations by explicitly modeling ancestral-differential effects via GAUDI
Source: Nat Commun. 2024 Feb 3;15:1016. doi: 10.1038/s41467-024-45135-z (PMC10838303; doi:10.1038/s41467-024-45135-z)
Supplement: Supplementary file 6 — Source Data [file 41467_2024_45135_MOESM6_ESM.xlsx]

## Sheet: Fig 2
Figure 2
method	heritability	causal variants common in	p_causal	maximum LD R2 between causal SNPs	proportion of shared ancestry effects	replication	test R2	GAUDI specific information
								best pvalue threshold	best lambda	number of coefficients
GAUDI	0.2	both	0.05	0.2	0.5	1	0.196376	0.0005	119.802	10
GAUDI	0.2	both	0.05	0.2	0.5	2	0.1904	0.0005	81.0712	6
GAUDI	0.2	both	0.05	0.2	0.5	3	0.221415	5e-06	16.7779	8
GAUDI	0.2	both	0.05	0.2	0.5	4	0.188202	0.005	95.1053	16
GAUDI	0.2	both	0.05	0.2	0.5	5	0.135522	5e-05	109.968	8
GAUDI	0.2	both	0.05	0.2	0.5	6	0.204038	0.005	25.655	18
GAUDI	0.2	both	0.05	0.2	0.5	7	0.194626	0.05	72.3781	26
GAUDI	0.2	both	0.05	0.2	0.5	8	0.1814	0.005	188.807	32
GAUDI	0.2	both	0.05	0.2	0.5	9	0.232015	0.05	36.6929	18
GAUDI	0.2	both	0.05	0.2	0.5	10	0.195081	0.005	301.448	16
GAUDI	0.2	both	0.05	0.2	0.8	1	0.219303	0.005	137.768	22
GAUDI	0.2	both	0.05	0.2	0.8	2	0.184629	5e-06	305.779	14
GAUDI	0.2	both	0.05	0.2	0.8	3	0.192078	0.05	62.6431	20
GAUDI	0.2	both	0.05	0.2	0.8	4	0.201523	5e-06	21.4226	12
GAUDI	0.2	both	0.05	0.2	0.8	5	0.182861	5e-06	34.7651	10
GAUDI	0.2	both	0.05	0.2	0.8	6	0.198262	5e-05	25.4693	10
GAUDI	0.2	both	0.05	0.2	0.8	7	0.176699	0.005	221.761	20
GAUDI	0.2	both	0.05	0.2	0.8	8	0.26761	0.005	70.9899	10
GAUDI	0.2	both	0.05	0.2	0.8	9	0.159281	5e-05	100.448	8
GAUDI	0.2	both	0.05	0.2	0.8	10	0.208388	0.005	125.736	10
GAUDI	0.2	both	0.5	0.2	0.5	1	0.192722	5e-06	32.2052	10
GAUDI	0.2	both	0.5	0.2	0.5	2	0.212935	0.05	299.938	46
GAUDI	0.2	both	0.5	0.2	0.5	3	0.198866	0.005	83.5262	36
GAUDI	0.2	both	0.5	0.2	0.5	4	0.257379	5e-06	228.839	16
GAUDI	0.2	both	0.5	0.2	0.5	5	0.19765	0.05	83.8767	34
GAUDI	0.2	both	0.5	0.2	0.5	6	0.126479	0.05	139.819	22
GAUDI	0.2	both	0.5	0.2	0.5	7	0.146551	0.005	160.547	26
GAUDI	0.2	both	0.5	0.2	0.5	8	0.190785	5e-05	79.5003	12
GAUDI	0.2	both	0.5	0.2	0.5	9	0.219723	0.0005	180.831	26
GAUDI	0.2	both	0.5	0.2	0.5	10	0.189365	0.05	53.8427	24
GAUDI	0.2	both	0.5	0.2	0.8	1	0.238151	0.05	147.441	48
GAUDI	0.2	both	0.5	0.2	0.8	2	0.225193	0.05	96.5511	42
GAUDI	0.2	both	0.5	0.2	0.8	3	0.239443	0.05	349.452	30
GAUDI	0.2	both	0.5	0.2	0.8	4	0.209876	0.05	100.545	26
GAUDI	0.2	both	0.5	0.2	0.8	5	0.210455	0.05	77.1718	32
GAUDI	0.2	both	0.5	0.2	0.8	6	0.202079	0.05	146.346	30
GAUDI	0.2	both	0.5	0.2	0.8	7	0.131123	0.05	227.184	40
GAUDI	0.2	both	0.5	0.2	0.8	8	0.205359	0.05	168.017	26
GAUDI	0.2	both	0.5	0.2	0.8	9	0.174655	0.005	505.923	32
GAUDI	0.2	both	0.5	0.2	0.8	10	0.266013	5e-06	44.4927	12
GAUDI	0.2	both	1	0.2	0.5	1	0.159712	0.05	254.892	30
GAUDI	0.2	both	1	0.2	0.5	2	0.226494	0.05	158.64	50
GAUDI	0.2	both	1	0.2	0.5	3	0.201728	0.0005	367.08	38
GAUDI	0.2	both	1	0.2	0.5	4	0.186495	0.005	9.05282	24
GAUDI	0.2	both	1	0.2	0.5	5	0.148652	0.05	151.792	46
GAUDI	0.2	both	1	0.2	0.5	6	0.129543	0.05	115.575	34
GAUDI	0.2	both	1	0.2	0.5	7	0.162022	0.05	280.86	52
GAUDI	0.2	both	1	0.2	0.5	8	0.137137	0.05	194.046	36
GAUDI	0.2	both	1	0.2	0.5	9	0.174743	0.05	199.964	38
GAUDI	0.2	both	1	0.2	0.5	10	0.146003	5e-05	30.2827	20
GAUDI	0.2	both	1	0.2	0.8	1	0.180238	0.05	294.445	48
GAUDI	0.2	both	1	0.2	0.8	2	0.208589	0.05	375.099	48
GAUDI	0.2	both	1	0.2	0.8	3	0.204436	0.05	386.397	52
GAUDI	0.2	both	1	0.2	0.8	4	0.190459	0.005	136.14	30
GAUDI	0.2	both	1	0.2	0.8	5	0.17477	0.05	184.679	56
GAUDI	0.2	both	1	0.2	0.8	6	0.19074	0.005	163.97	34
GAUDI	0.2	both	1	0.2	0.8	7	0.196217	0.05	284.129	40
GAUDI	0.2	both	1	0.2	0.8	8	0.154147	0.05	204.186	44
GAUDI	0.2	both	1	0.2	0.8	9	0.21723	0.005	554.512	48
GAUDI	0.2	both	1	0.2	0.8	10	0.213987	0.05	215.162	54
GAUDI	0.2	EUR only	0.05	0.2	0.5	1	0.170811	0.005	104.016	12
GAUDI	0.2	EUR only	0.05	0.2	0.5	2	0.109691	0.05	382.198	32
GAUDI	0.2	EUR only	0.05	0.2	0.5	3	0.170453	0.05	27.5362	26
GAUDI	0.2	EUR only	0.05	0.2	0.5	4	0.18313	5e-05	57.062	8
GAUDI	0.2	EUR only	0.05	0.2	0.5	5	0.186264	0.05	8.5276	12
GAUDI	0.2	EUR only	0.05	0.2	0.5	6	0.204277	5e-06	130.418	12
GAUDI	0.2	EUR only	0.05	0.2	0.5	7	0.150681	0.005	87.1373	28
GAUDI	0.2	EUR only	0.05	0.2	0.5	8	0.139999	0.005	26.1994	12
GAUDI	0.2	EUR only	0.05	0.2	0.5	9	0.151521	5e-05	347.265	8
GAUDI	0.2	EUR only	0.05	0.2	0.5	10	0.21055	0.0005	1.49067	6
GAUDI	0.2	EUR only	0.05	0.2	0.8	1	0.162571	0.05	93.2633	18
GAUDI	0.2	EUR only	0.05	0.2	0.8	2	0.205307	0.005	82.5346	14
GAUDI	0.2	EUR only	0.05	0.2	0.8	3	0.188353	5e-06	76.6641	8
GAUDI	0.2	EUR only	0.05	0.2	0.8	4	0.189746	0.0005	318.465	24
GAUDI	0.2	EUR only	0.05	0.2	0.8	5	0.226239	0.005	51.0175	36
GAUDI	0.2	EUR only	0.05	0.2	0.8	6	0.20102	0.005	14.4217	4
GAUDI	0.2	EUR only	0.05	0.2	0.8	7	0.157845	5e-06	34.3437	6
GAUDI	0.2	EUR only	0.05	0.2	0.8	8	0.144865	5e-06	62.8685	6
GAUDI	0.2	EUR only	0.05	0.2	0.8	9	0.171755	0.05	382.785	26
GAUDI	0.2	EUR only	0.05	0.2	0.8	10	0.184	0.0005	25.1119	6
GAUDI	0.2	EUR only	0.5	0.2	0.5	1	0.138615	0.05	85.6916	38
GAUDI	0.2	EUR only	0.5	0.2	0.5	2	0.148152	5e-06	44.0973	10
GAUDI	0.2	EUR only	0.5	0.2	0.5	3	0.193767	0.005	156.959	30
GAUDI	0.2	EUR only	0.5	0.2	0.5	4	0.165042	0.005	228.496	16
GAUDI	0.2	EUR only	0.5	0.2	0.5	5	0.153742	0.0005	305.193	28
GAUDI	0.2	EUR only	0.5	0.2	0.5	6	0.171917	0.05	185.497	24
GAUDI	0.2	EUR only	0.5	0.2	0.5	7	0.184884	0.005	37.7897	16
GAUDI	0.2	EUR only	0.5	0.2	0.5	8	0.174664	0.005	22.774	18
GAUDI	0.2	EUR only	0.5	0.2	0.5	9	0.126736	0.05	99.8775	50
GAUDI	0.2	EUR only	0.5	0.2	0.5	10	0.173948	0.05	105.415	40
GAUDI	0.2	EUR only	0.5	0.2	0.8	1	0.168989	0.05	222.897	18
GAUDI	0.2	EUR only	0.5	0.2	0.8	2	0.208929	0.005	95.2067	18
GAUDI	0.2	EUR only	0.5	0.2	0.8	3	0.171262	0.005	421.215	20
GAUDI	0.2	EUR only	0.5	0.2	0.8	4	0.244832	0.005	72.8981	16
GAUDI	0.2	EUR only	0.5	0.2	0.8	5	0.177031	0.05	22.0159	22
GAUDI	0.2	EUR only	0.5	0.2	0.8	6	0.181541	0.05	179.342	14
GAUDI	0.2	EUR only	0.5	0.2	0.8	7	0.148352	0.0005	127.176	14
GAUDI	0.2	EUR only	0.5	0.2	0.8	8	0.226897	0.0005	237.856	24
GAUDI	0.2	EUR only	0.5	0.2	0.8	9	0.207617	0.05	22.3252	22
GAUDI	0.2	EUR only	0.5	0.2	0.8	10	0.186412	0.05	108.418	44
GAUDI	0.2	EUR only	1	0.2	0.5	1	0.130327	0.05	110.571	26
GAUDI	0.2	EUR only	1	0.2	0.5	2	0.170315	0.005	90.7731	18
GAUDI	0.2	EUR only	1	0.2	0.5	3	0.183833	0.0005	284.042	28
GAUDI	0.2	EUR only	1	0.2	0.5	4	0.163074	0.05	90.5116	32
GAUDI	0.2	EUR only	1	0.2	0.5	5	0.136779	0.05	54.6093	22
GAUDI	0.2	EUR only	1	0.2	0.5	6	0.151418	0.05	123.533	24
GAUDI	0.2	EUR only	1	0.2	0.5	7	0.172287	0.05	74.8964	36
GAUDI	0.2	EUR only	1	0.2	0.5	8	0.168278	0.05	82.938	24
GAUDI	0.2	EUR only	1	0.2	0.5	9	0.232451	0.05	54.2035	24
GAUDI	0.2	EUR only	1	0.2	0.5	10	0.224957	0.05	55.3994	22
GAUDI	0.2	EUR only	1	0.2	0.8	1	0.214913	0.005	121.853	30
GAUDI	0.2	EUR only	1	0.2	0.8	2	0.198879	0.05	157.803	50
GAUDI	0.2	EUR only	1	0.2	0.8	3	0.152015	0.05	32.3703	18
GAUDI	0.2	EUR only	1	0.2	0.8	4	0.168288	0.0005	202.869	20
GAUDI	0.2	EUR only	1	0.2	0.8	5	0.220395	0.05	50.9377	22
GAUDI	0.2	EUR only	1	0.2	0.8	6	0.158058	0.05	233.344	46
GAUDI	0.2	EUR only	1	0.2	0.8	7	0.116293	0.05	988.892	48
GAUDI	0.2	EUR only	1	0.2	0.8	8	0.158091	0.05	101.036	32
GAUDI	0.2	EUR only	1	0.2	0.8	9	0.127848	0.005	142.538	22
GAUDI	0.2	EUR only	1	0.2	0.8	10	0.193937	0.005	176.169	16
GAUDI	0.2	AFR only	0.05	0.2	0.5	1	0.243256	5e-06	65.7803	6
GAUDI	0.2	AFR only	0.05	0.2	0.5	2	0.192857	0.005	63.0767	12
GAUDI	0.2	AFR only	0.05	0.2	0.5	3	0.209838	0.0005	102.151	20
GAUDI	0.2	AFR only	0.05	0.2	0.5	4	0.140072	0.005	469.86	16
GAUDI	0.2	AFR only	0.05	0.2	0.5	5	0.229195	0.005	75.1234	16
GAUDI	0.2	AFR only	0.05	0.2	0.5	6	0.171374	5e-05	40.061	4
GAUDI	0.2	AFR only	0.05	0.2	0.5	7	0.242755	0.05	34.8059	30
GAUDI	0.2	AFR only	0.05	0.2	0.5	8	0.227067	0.05	141.207	30
GAUDI	0.2	AFR only	0.05	0.2	0.5	9	0.212181	5e-05	148.292	8
GAUDI	0.2	AFR only	0.05	0.2	0.5	10	0.19351	0.0005	47.1214	12
GAUDI	0.2	AFR only	0.05	0.2	0.8	1	0.188877	0.0005	42.4937	4
GAUDI	0.2	AFR only	0.05	0.2	0.8	2	0.212991	0.05	109.681	38
GAUDI	0.2	AFR only	0.05	0.2	0.8	3	0.209265	5e-06	181.925	8
GAUDI	0.2	AFR only	0.05	0.2	0.8	4	0.222708	0.005	109.875	6
GAUDI	0.2	AFR only	0.05	0.2	0.8	5	0.152865	5e-05	15.8762	6
GAUDI	0.2	AFR only	0.05	0.2	0.8	6	0.196437	0.05	148.962	32
GAUDI	0.2	AFR only	0.05	0.2	0.8	7	0.210161	5e-06	51.9108	6
GAUDI	0.2	AFR only	0.05	0.2	0.8	8	0.201867	0.05	62.5551	16
GAUDI	0.2	AFR only	0.05	0.2	0.8	9	0.213768	5e-05	100.94	4
GAUDI	0.2	AFR only	0.05	0.2	0.8	10	0.0488553	0.0005	97.3635	8
GAUDI	0.2	AFR only	0.5	0.2	0.5	1	0.257444	0.005	102.627	28
GAUDI	0.2	AFR only	0.5	0.2	0.5	2	0.187547	0.05	112.298	34
GAUDI	0.2	AFR only	0.5	0.2	0.5	3	0.215685	0.05	214.002	30
GAUDI	0.2	AFR only	0.5	0.2	0.5	4	0.173582	0.05	27.1359	18
GAUDI	0.2	AFR only	0.5	0.2	0.5	5	0.188535	0.0005	124.689	16
GAUDI	0.2	AFR only	0.5	0.2	0.5	6	0.195156	0.05	153.882	32
GAUDI	0.2	AFR only	0.5	0.2	0.5	7	0.237528	0.05	228.362	36
GAUDI	0.2	AFR only	0.5	0.2	0.5	8	0.198539	0.05	126.06	40
GAUDI	0.2	AFR only	0.5	0.2	0.5	9	0.170216	5e-06	92.8685	10
GAUDI	0.2	AFR only	0.5	0.2	0.5	10	0.251067	0.05	154.198	26
GAUDI	0.2	AFR only	0.5	0.2	0.8	1	0.226567	0.0005	120.799	10
GAUDI	0.2	AFR only	0.5	0.2	0.8	2	0.191392	0.05	418.498	28
GAUDI	0.2	AFR only	0.5	0.2	0.8	3	0.224721	0.05	325.568	36
GAUDI	0.2	AFR only	0.5	0.2	0.8	4	0.197122	0.05	213.801	33
GAUDI	0.2	AFR only	0.5	0.2	0.8	5	0.179542	0.05	738.32	16
GAUDI	0.2	AFR only	0.5	0.2	0.8	6	0.20532	0.05	228.361	44
GAUDI	0.2	AFR only	0.5	0.2	0.8	7	0.281517	0.005	89.6757	14
GAUDI	0.2	AFR only	0.5	0.2	0.8	8	0.207965	0.005	268.464	32
GAUDI	0.2	AFR only	0.5	0.2	0.8	9	0.238947	0.005	40.6434	19
GAUDI	0.2	AFR only	0.5	0.2	0.8	10	0.228255	0.05	258.442	27
GAUDI	0.2	AFR only	1	0.2	0.5	1	0.20549	0.05	58.8595	46
GAUDI	0.2	AFR only	1	0.2	0.5	2	0.23054	0.05	224.369	38
GAUDI	0.2	AFR only	1	0.2	0.5	3	0.194951	0.05	298.382	24
GAUDI	0.2	AFR only	1	0.2	0.5	4	0.218323	0.005	417.645	26
GAUDI	0.2	AFR only	1	0.2	0.5	5	0.187643	0.05	45.0792	28
GAUDI	0.2	AFR only	1	0.2	0.5	6	0.207896	0.005	138.598	38
GAUDI	0.2	AFR only	1	0.2	0.5	7	0.112252	0.05	2728.88	42
GAUDI	0.2	AFR only	1	0.2	0.5	8	0.22115	0.0005	329.268	22
GAUDI	0.2	AFR only	1	0.2	0.5	9	0.1291	0.05	133.801	32
GAUDI	0.2	AFR only	1	0.2	0.5	10	0.174165	0.005	120.467	34
GAUDI	0.2	AFR only	1	0.2	0.8	1	0.216985	0.005	5.59642	18
GAUDI	0.2	AFR only	1	0.2	0.8	2	0.182337	0.05	130.604	38
GAUDI	0.2	AFR only	1	0.2	0.8	3	0.207171	0.05	285.015	43
GAUDI	0.2	AFR only	1	0.2	0.8	4	0.231572	0.05	370.736	54
GAUDI	0.2	AFR only	1	0.2	0.8	5	0.188767	0.05	363.962	52
GAUDI	0.2	AFR only	1	0.2	0.8	6	0.245454	0.005	88.3365	20
GAUDI	0.2	AFR only	1	0.2	0.8	7	0.191521	0.05	50.8584	40
GAUDI	0.2	AFR only	1	0.2	0.8	8	0.275145	0.005	186.81	22
GAUDI	0.2	AFR only	1	0.2	0.8	9	0.199734	0.05	203.605	32
GAUDI	0.2	AFR only	1	0.2	0.8	10	0.14391	0.05	358.608	42
GAUDI	0.6	both	0.05	0.2	0.5	1	0.621343	0.05	148.603	46
GAUDI	0.6	both	0.05	0.2	0.5	2	0.589613	5e-05	59.4527	10
GAUDI	0.6	both	0.05	0.2	0.5	3	0.580747	5e-05	22.6981	10
GAUDI	0.6	both	0.05	0.2	0.5	4	0.557512	0.005	47.3082	28
GAUDI	0.6	both	0.05	0.2	0.5	5	0.572362	5e-06	126.251	24
GAUDI	0.6	both	0.05	0.2	0.5	6	0.614959	5e-06	66.7472	26
GAUDI	0.6	both	0.05	0.2	0.5	7	0.617771	0.0005	28.552	12
GAUDI	0.6	both	0.05	0.2	0.5	8	0.620945	0.005	30.72	22
GAUDI	0.6	both	0.05	0.2	0.5	9	0.596023	0.005	61.3063	60
GAUDI	0.6	both	0.05	0.2	0.5	10	0.579017	0.05	84.3839	36
GAUDI	0.6	both	0.05	0.2	0.8	1	0.616528	0.05	142.059	40
GAUDI	0.6	both	0.05	0.2	0.8	2	0.521744	0.05	28.765	44
GAUDI	0.6	both	0.05	0.2	0.8	3	0.586158	5e-05	59.3776	28
GAUDI	0.6	both	0.05	0.2	0.8	4	0.574506	0.05	37.1687	26
GAUDI	0.6	both	0.05	0.2	0.8	5	0.331484	0.05	13.4018	22
GAUDI	0.6	both	0.05	0.2	0.8	6	0.56846	0.05	16.724	64
GAUDI	0.6	both	0.05	0.2	0.8	7	0.263453	0.005	14.8919	68
GAUDI	0.6	both	0.05	0.2	0.8	8	0.59407	0.05	46.1933	28
GAUDI	0.6	both	0.05	0.2	0.8	9	0.565252	0.0005	55.9643	32
GAUDI	0.6	both	0.05	0.2	0.8	10	0.575509	0.005	71.1498	22
GAUDI	0.6	both	0.5	0.2	0.5	1	0.630249	0.05	59.9999	64
GAUDI	0.6	both	0.5	0.2	0.5	2	0.585333	5e-05	18.376	30
GAUDI	0.6	both	0.5	0.2	0.5	3	0.62057	0.005	60.1416	42
GAUDI	0.6	both	0.5	0.2	0.5	4	0.50793	0.0005	36.5338	38
GAUDI	0.6	both	0.5	0.2	0.5	5	0.532667	5e-05	27.9903	52
GAUDI	0.6	both	0.5	0.2	0.5	6	0.519872	0.05	31.0184	50
GAUDI	0.6	both	0.5	0.2	0.5	7	0.564503	0.05	62.8382	76
GAUDI	0.6	both	0.5	0.2	0.5	8	0.59986	0.005	76.899	24
GAUDI	0.6	both	0.5	0.2	0.5	9	0.571835	0.005	123.831	56
GAUDI	0.6	both	0.5	0.2	0.5	10	0.567454	0.05	45.293	48
GAUDI	0.6	both	0.5	0.2	0.8	1	0.575027	0.0005	19.9847	24
GAUDI	0.6	both	0.5	0.2	0.8	2	0.643814	0.05	45.0557	44
GAUDI	0.6	both	0.5	0.2	0.8	3	0.622566	0.005	87.801	40
GAUDI	0.6	both	0.5	0.2	0.8	4	0.568179	5e-05	33.7679	56
GAUDI	0.6	both	0.5	0.2	0.8	5	0.60935	5e-05	60.5175	32
GAUDI	0.6	both	0.5	0.2	0.8	6	0.57685	0.05	115.631	54
GAUDI	0.6	both	0.5	0.2	0.8	7	0.598715	0.05	45.7627	38
GAUDI	0.6	both	0.5	0.2	0.8	8	0.534581	0.005	55.9907	40
GAUDI	0.6	both	0.5	0.2	0.8	9	0.622278	0.05	93.3179	48
GAUDI	0.6	both	0.5	0.2	0.8	10	0.538312	5e-06	918.827	38
GAUDI	0.6	both	1	0.2	0.5	1	0.599556	0.05	175.739	64
GAUDI	0.6	both	1	0.2	0.5	2	0.521699	0.005	63.862	46
GAUDI	0.6	both	1	0.2	0.5	3	0.519108	0.05	61.5559	64
GAUDI	0.6	both	1	0.2	0.5	4	0.441193	0.005	31.2157	44
GAUDI	0.6	both	1	0.2	0.5	5	0.491729	0.05	156.265	40
GAUDI	0.6	both	1	0.2	0.5	6	0.604302	0.05	52.7295	54
GAUDI	0.6	both	1	0.2	0.5	7	0.567469	0.05	100.985	50
GAUDI	0.6	both	1	0.2	0.5	8	0.529451	0.05	210.233	82
GAUDI	0.6	both	1	0.2	0.5	9	0.56788	0.05	113.731	60
GAUDI	0.6	both	1	0.2	0.5	10	0.569194	0.05	63.5682	56
GAUDI	0.6	both	1	0.2	0.8	1	0.558615	0.005	31.1207	46
GAUDI	0.6	both	1	0.2	0.8	2	0.551174	0.05	105.968	70
GAUDI	0.6	both	1	0.2	0.8	3	0.547024	0.05	57.9158	52
GAUDI	0.6	both	1	0.2	0.8	4	0.522984	0.005	212.991	64
GAUDI	0.6	both	1	0.2	0.8	5	0.590783	0.05	95.3716	58
GAUDI	0.6	both	1	0.2	0.8	6	0.593803	0.005	39.1345	52
GAUDI	0.6	both	1	0.2	0.8	7	0.560094	0.05	128.879	50
GAUDI	0.6	both	1	0.2	0.8	8	0.529149	0.05	82.7421	52
GAUDI	0.6	both	1	0.2	0.8	9	0.553041	0.05	300.727	73
GAUDI	0.6	both	1	0.2	0.8	10	0.582911	0.005	36.9233	36
GAUDI	0.6	EUR only	0.05	0.2	0.5	1	0.544747	5e-05	40.6342	36
GAUDI	0.6	EUR only	0.05	0.2	0.5	2	0.534978	5e-06	13.9565	12
GAUDI	0.6	EUR only	0.05	0.2	0.5	3	0.550757	5e-05	59.8459	12
GAUDI	0.6	EUR only	0.05	0.2	0.5	4	0.522614	0.05	46.6823	36
GAUDI	0.6	EUR only	0.05	0.2	0.5	5	0.570045	0.0005	124.695	24
GAUDI	0.6	EUR only	0.05	0.2	0.5	6	0.608714	5e-05	45.4331	22
GAUDI	0.6	EUR only	0.05	0.2	0.5	7	0.528212	0.05	103.308	48
GAUDI	0.6	EUR only	0.05	0.2	0.5	8	0.572164	0.0005	62.3066	58
GAUDI	0.6	EUR only	0.05	0.2	0.5	9	0.591552	5e-05	104.587	26
GAUDI	0.6	EUR only	0.05	0.2	0.5	10	0.555206	0.005	24.129	16
GAUDI	0.6	EUR only	0.05	0.2	0.8	1	0.57454	0.005	62.5564	24
GAUDI	0.6	EUR only	0.05	0.2	0.8	2	0.577281	0.05	24.0313	30
GAUDI	0.6	EUR only	0.05	0.2	0.8	3	0.526024	0.05	44.2397	20
GAUDI	0.6	EUR only	0.05	0.2	0.8	4	0.582409	5e-06	82.0384	12
GAUDI	0.6	EUR only	0.05	0.2	0.8	5	0.514552	0.005	25.9862	34
GAUDI	0.6	EUR only	0.05	0.2	0.8	6	0.544236	0.005	39.1161	50
GAUDI	0.6	EUR only	0.05	0.2	0.8	7	0.589975	0.05	15.0379	38
GAUDI	0.6	EUR only	0.05	0.2	0.8	8	0.569771	5e-05	72.5816	22
GAUDI	0.6	EUR only	0.05	0.2	0.8	9	0.610742	0.05	139.242	74
GAUDI	0.6	EUR only	0.05	0.2	0.8	10	0.588704	0.05	29.796	28
GAUDI	0.6	EUR only	0.5	0.2	0.5	1	0.563147	5e-06	34.8445	18
GAUDI	0.6	EUR only	0.5	0.2	0.5	2	0.612593	0.05	50.9104	64
GAUDI	0.6	EUR only	0.5	0.2	0.5	3	0.602833	0.0005	38.5913	16
GAUDI	0.6	EUR only	0.5	0.2	0.5	4	0.441805	5e-05	45.8482	18
GAUDI	0.6	EUR only	0.5	0.2	0.5	5	0.571146	0.005	84.0333	64
GAUDI	0.6	EUR only	0.5	0.2	0.5	6	0.566974	0.05	80.3445	62
GAUDI	0.6	EUR only	0.5	0.2	0.5	7	0.304043	5e-06	10.0393	22
GAUDI	0.6	EUR only	0.5	0.2	0.5	8	0.594058	5e-06	126.88	34
GAUDI	0.6	EUR only	0.5	0.2	0.5	9	0.546478	5e-06	115.517	24
GAUDI	0.6	EUR only	0.5	0.2	0.5	10	0.567845	0.0005	40.0285	18
GAUDI	0.6	EUR only	0.5	0.2	0.8	1	0.575749	5e-05	112.252	30
GAUDI	0.6	EUR only	0.5	0.2	0.8	2	0.575435	0.05	34.786	36
GAUDI	0.6	EUR only	0.5	0.2	0.8	3	0.57684	5e-06	195.889	28
GAUDI	0.6	EUR only	0.5	0.2	0.8	4	0.534012	5e-05	134.496	26
GAUDI	0.6	EUR only	0.5	0.2	0.8	5	0.600448	0.005	89.4072	62
GAUDI	0.6	EUR only	0.5	0.2	0.8	6	0.569743	0.005	28.0594	14
GAUDI	0.6	EUR only	0.5	0.2	0.8	7	0.540944	0.05	25.6195	44
GAUDI	0.6	EUR only	0.5	0.2	0.8	8	0.536382	0.05	201.461	24
GAUDI	0.6	EUR only	0.5	0.2	0.8	9	0.596251	0.0005	185.741	48
GAUDI	0.6	EUR only	0.5	0.2	0.8	10	0.560119	0.0005	30.9501	10
GAUDI	0.6	EUR only	1	0.2	0.5	1	0.523969	0.05	62.0079	62
GAUDI	0.6	EUR only	1	0.2	0.5	2	0.592959	0.05	31.9536	66
GAUDI	0.6	EUR only	1	0.2	0.5	3	0.559242	5e-05	48.956	36
GAUDI	0.6	EUR only	1	0.2	0.5	4	0.584896	0.05	66.5482	36
GAUDI	0.6	EUR only	1	0.2	0.5	5	0.520341	0.05	173.067	60
GAUDI	0.6	EUR only	1	0.2	0.5	6	0.51253	0.0005	99.8938	20
GAUDI	0.6	EUR only	1	0.2	0.5	7	0.563663	5e-05	30.1594	24
GAUDI	0.6	EUR only	1	0.2	0.5	8	0.611	0.05	47.1586	42
GAUDI	0.6	EUR only	1	0.2	0.5	9	0.543018	0.005	194.709	50
GAUDI	0.6	EUR only	1	0.2	0.5	10	0.581483	0.0005	65.6789	44
GAUDI	0.6	EUR only	1	0.2	0.8	1	0.590401	0.05	84.7658	58
GAUDI	0.6	EUR only	1	0.2	0.8	2	0.547173	0.05	92.264	54
GAUDI	0.6	EUR only	1	0.2	0.8	3	0.429601	0.05	67.723	34
GAUDI	0.6	EUR only	1	0.2	0.8	4	0.546042	5e-05	50.0639	20
GAUDI	0.6	EUR only	1	0.2	0.8	5	0.558169	0.05	45.1056	32
GAUDI	0.6	EUR only	1	0.2	0.8	6	0.530273	0.05	73.4582	36
GAUDI	0.6	EUR only	1	0.2	0.8	7	0.405159	0.05	70.0472	60
GAUDI	0.6	EUR only	1	0.2	0.8	8	0.540953	0.05	105.478	66
GAUDI	0.6	EUR only	1	0.2	0.8	9	0.595468	5e-05	80.9396	12
GAUDI	0.6	EUR only	1	0.2	0.8	10	0.557032	0.05	93.6407	34
GAUDI	0.6	AFR only	0.05	0.2	0.5	1	0.611622	0.0005	59.1887	14
GAUDI	0.6	AFR only	0.05	0.2	0.5	2	0.643595	0.005	100.922	30
GAUDI	0.6	AFR only	0.05	0.2	0.5	3	0.587403	0.05	99.0434	16
GAUDI	0.6	AFR only	0.05	0.2	0.5	4	0.653597	0.05	77.7312	38
GAUDI	0.6	AFR only	0.05	0.2	0.5	5	0.609044	0.005	42.1994	6
GAUDI	0.6	AFR only	0.05	0.2	0.5	6	0.579637	0.005	56.5502	10
GAUDI	0.6	AFR only	0.05	0.2	0.5	7	0.664857	5e-06	19.3529	8
GAUDI	0.6	AFR only	0.05	0.2	0.5	8	0.754518	0.05	169.663	32
GAUDI	0.6	AFR only	0.05	0.2	0.5	9	0.562752	0.05	43.6365	18
GAUDI	0.6	AFR only	0.05	0.2	0.5	10	0.652061	0.0005	27.1041	16
GAUDI	0.6	AFR only	0.05	0.2	0.8	1	0.653571	0.05	93.9569	24
GAUDI	0.6	AFR only	0.05	0.2	0.8	2	0.595375	0.005	113.502	20
GAUDI	0.6	AFR only	0.05	0.2	0.8	3	0.633757	0.005	56.1057	34
GAUDI	0.6	AFR only	0.05	0.2	0.8	4	0.682175	5e-06	80.0374	8
GAUDI	0.6	AFR only	0.05	0.2	0.8	5	0.571672	0.005	44.0363	30
GAUDI	0.6	AFR only	0.05	0.2	0.8	6	0.71487	0.0005	28.2399	8
GAUDI	0.6	AFR only	0.05	0.2	0.8	7	0.588171	5e-05	17.4833	22
GAUDI	0.6	AFR only	0.05	0.2	0.8	8	0.619088	5e-06	8.72646	6
GAUDI	0.6	AFR only	0.05	0.2	0.8	9	0.533689	5e-06	9.82601	10
GAUDI	0.6	AFR only	0.05	0.2	0.8	10	0.58821	0.05	48.956	57
GAUDI	0.6	AFR only	0.5	0.2	0.5	1	0.554528	0.005	77.2187	30
GAUDI	0.6	AFR only	0.5	0.2	0.5	2	0.628263	0.005	94.018	24
GAUDI	0.6	AFR only	0.5	0.2	0.5	3	0.703212	0.005	45.4724	26
GAUDI	0.6	AFR only	0.5	0.2	0.5	4	0.612625	0.005	79.9227	36
GAUDI	0.6	AFR only	0.5	0.2	0.5	5	0.609045	0.05	242.072	28
GAUDI	0.6	AFR only	0.5	0.2	0.5	6	0.551107	0.05	54.6778	28
GAUDI	0.6	AFR only	0.5	0.2	0.5	7	0.58953	0.05	25.021	38
GAUDI	0.6	AFR only	0.5	0.2	0.5	8	0.623514	0.05	191.203	66
GAUDI	0.6	AFR only	0.5	0.2	0.5	9	0.577857	0.05	38.3107	40
GAUDI	0.6	AFR only	0.5	0.2	0.5	10	0.581358	5e-05	38.6616	20
GAUDI	0.6	AFR only	0.5	0.2	0.8	1	0.542993	5e-05	90.7069	18
GAUDI	0.6	AFR only	0.5	0.2	0.8	2	0.612389	5e-05	80.1419	28
GAUDI	0.6	AFR only	0.5	0.2	0.8	3	0.656272	5e-06	36.9417	30
GAUDI	0.6	AFR only	0.5	0.2	0.8	4	0.588273	0.05	58.9708	46
GAUDI	0.6	AFR only	0.5	0.2	0.8	5	0.628493	0.005	25.8331	20
GAUDI	0.6	AFR only	0.5	0.2	0.8	6	0.607234	0.05	73.8001	36
GAUDI	0.6	AFR only	0.5	0.2	0.8	7	0.64573	0.05	46.4553	34
GAUDI	0.6	AFR only	0.5	0.2	0.8	8	0.635791	0.0005	60.2534	20
GAUDI	0.6	AFR only	0.5	0.2	0.8	9	0.456687	5e-05	201.317	18
GAUDI	0.6	AFR only	0.5	0.2	0.8	10	0.601733	0.05	98.7702	37
GAUDI	0.6	AFR only	1	0.2	0.5	1	0.566447	0.05	88.5117	54
GAUDI	0.6	AFR only	1	0.2	0.5	2	0.602834	0.05	48.032	62
GAUDI	0.6	AFR only	1	0.2	0.5	3	0.605174	5e-05	30.3409	28
GAUDI	0.6	AFR only	1	0.2	0.5	4	0.383554	0.05	100.063	37
GAUDI	0.6	AFR only	1	0.2	0.5	5	0.55083	0.05	52.9037	42
GAUDI	0.6	AFR only	1	0.2	0.5	6	0.647625	0.05	139.805	71
GAUDI	0.6	AFR only	1	0.2	0.5	7	0.62367	5e-05	104.919	32
GAUDI	0.6	AFR only	1	0.2	0.5	8	0.627652	0.05	94.4163	72
GAUDI	0.6	AFR only	1	0.2	0.5	9	0.50478	0.05	38.5972	52
GAUDI	0.6	AFR only	1	0.2	0.5	10	0.558266	0.05	110.895	65
GAUDI	0.6	AFR only	1	0.2	0.8	1	0.613487	0.05	94.9457	58
GAUDI	0.6	AFR only	1	0.2	0.8	2	0.57062	0.005	67.992	42
GAUDI	0.6	AFR only	1	0.2	0.8	3	0.600777	0.05	80.6158	55
GAUDI	0.6	AFR only	1	0.2	0.8	4	0.652731	0.0005	85.5725	28
GAUDI	0.6	AFR only	1	0.2	0.8	5	0.589867	0.05	88.0417	38
GAUDI	0.6	AFR only	1	0.2	0.8	6	0.667407	0.0005	131.182	42
GAUDI	0.6	AFR only	1	0.2	0.8	7	0.584284	0.005	57.7208	43
GAUDI	0.6	AFR only	1	0.2	0.8	8	0.574893	0.05	105.874	46
GAUDI	0.6	AFR only	1	0.2	0.8	9	0.554555	0.05	1239.96	53
GAUDI	0.6	AFR only	1	0.2	0.8	10	0.622257	0.05	106.533	68
PRSice	0.2	both	0.05	0.2	0.5	1	0.153305	NA	NA	NA
PRSice	0.2	both	0.05	0.2	0.5	2	0.0759483	NA	NA	NA
PRSice	0.2	both	0.05	0.2	0.5	3	0.0354027	NA	NA	NA
PRSice	0.2	both	0.05	0.2	0.5	4	0.143378	NA	NA	NA
PRSice	0.2	both	0.05	0.2	0.5	5	0.0792723	NA	NA	NA
PRSice	0.2	both	0.05	0.2	0.5	6	0.143656	NA	NA	NA
PRSice	0.2	both	0.05	0.2	0.5	7	0.15466	NA	NA	NA
PRSice	0.2	both	0.05	0.2	0.5	8	0.0583354	NA	NA	NA
PRSice	0.2	both	0.05	0.2	0.5	9	0.20101	NA	NA	NA
PRSice	0.2	both	0.05	0.2	0.5	10	0.173569	NA	NA	NA
PRSice	0.2	both	0.05	0.2	0.8	1	0.171479	NA	NA	NA
PRSice	0.2	both	0.05	0.2	0.8	2	0.125856	NA	NA	NA
PRSice	0.2	both	0.05	0.2	0.8	3	0.174808	NA	NA	NA
PRSice	0.2	both	0.05	0.2	0.8	4	0.179731	NA	NA	NA
PRSice	0.2	both	0.05	0.2	0.8	5	0.0956603	NA	NA	NA
PRSice	0.2	both	0.05	0.2	0.8	6	0.178517	NA	NA	NA
PRSice	0.2	both	0.05	0.2	0.8	7	0.108117	NA	NA	NA
PRSice	0.2	both	0.05	0.2	0.8	8	0.183676	NA	NA	NA
PRSice	0.2	both	0.05	0.2	0.8	9	0.135489	NA	NA	NA
PRSice	0.2	both	0.05	0.2	0.8	10	0.147432	NA	NA	NA
PRSice	0.2	both	0.5	0.2	0.5	1	0.133712	NA	NA	NA
PRSice	0.2	both	0.5	0.2	0.5	2	0.131665	NA	NA	NA
PRSice	0.2	both	0.5	0.2	0.5	3	0.154907	NA	NA	NA
PRSice	0.2	both	0.5	0.2	0.5	4	0.224866	NA	NA	NA
PRSice	0.2	both	0.5	0.2	0.5	5	0.148892	NA	NA	NA
PRSice	0.2	both	0.5	0.2	0.5	6	0.0998038	NA	NA	NA
PRSice	0.2	both	0.5	0.2	0.5	7	0.101095	NA	NA	NA
PRSice	0.2	both	0.5	0.2	0.5	8	0.133328	NA	NA	NA
PRSice	0.2	both	0.5	0.2	0.5	9	0.143764	NA	NA	NA
PRSice	0.2	both	0.5	0.2	0.5	10	0.148206	NA	NA	NA
PRSice	0.2	both	0.5	0.2	0.8	1	0.211538	NA	NA	NA
PRSice	0.2	both	0.5	0.2	0.8	2	0.108536	NA	NA	NA
PRSice	0.2	both	0.5	0.2	0.8	3	0.215032	NA	NA	NA
PRSice	0.2	both	0.5	0.2	0.8	4	0.149699	NA	NA	NA
PRSice	0.2	both	0.5	0.2	0.8	5	0.116323	NA	NA	NA
PRSice	0.2	both	0.5	0.2	0.8	6	0.170823	NA	NA	NA
PRSice	0.2	both	0.5	0.2	0.8	7	0.097435	NA	NA	NA
PRSice	0.2	both	0.5	0.2	0.8	8	0.186978	NA	NA	NA
PRSice	0.2	both	0.5	0.2	0.8	9	0.19269	NA	NA	NA
PRSice	0.2	both	0.5	0.2	0.8	10	0.211374	NA	NA	NA
PRSice	0.2	both	1	0.2	0.5	1	0.10187	NA	NA	NA
PRSice	0.2	both	1	0.2	0.5	2	0.104828	NA	NA	NA
PRSice	0.2	both	1	0.2	0.5	3	0.180809	NA	NA	NA
PRSice	0.2	both	1	0.2	0.5	4	0.0795715	NA	NA	NA
PRSice	0.2	both	1	0.2	0.5	5	0.0403635	NA	NA	NA
PRSice	0.2	both	1	0.2	0.5	6	0.0807011	NA	NA	NA
PRSice	0.2	both	1	0.2	0.5	7	0.117104	NA	NA	NA
PRSice	0.2	both	1	0.2	0.5	8	0.11455	NA	NA	NA
PRSice	0.2	both	1	0.2	0.5	9	0.158393	NA	NA	NA
PRSice	0.2	both	1	0.2	0.5	10	0.0828985	NA	NA	NA
PRSice	0.2	both	1	0.2	0.8	1	0.128331	NA	NA	NA
PRSice	0.2	both	1	0.2	0.8	2	0.110256	NA	NA	NA
PRSice	0.2	both	1	0.2	0.8	3	0.100843	NA	NA	NA
PRSice	0.2	both	1	0.2	0.8	4	0.131306	NA	NA	NA
PRSice	0.2	both	1	0.2	0.8	5	0.0992197	NA	NA	NA
PRSice	0.2	both	1	0.2	0.8	6	0.140416	NA	NA	NA
PRSice	0.2	both	1	0.2	0.8	7	0.157898	NA	NA	NA
PRSice	0.2	both	1	0.2	0.8	8	0.121894	NA	NA	NA
PRSice	0.2	both	1	0.2	0.8	9	0.101002	NA	NA	NA
PRSice	0.2	both	1	0.2	0.8	10	0.149409	NA	NA	NA
PRSice	0.2	EUR only	0.05	0.2	0.5	1	0.148066	NA	NA	NA
PRSice	0.2	EUR only	0.05	0.2	0.5	2	0.0860816	NA	NA	NA
PRSice	0.2	EUR only	0.05	0.2	0.5	3	0.170822	NA	NA	NA
PRSice	0.2	EUR only	0.05	0.2	0.5	4	0.168063	NA	NA	NA
PRSice	0.2	EUR only	0.05	0.2	0.5	5	0.165123	NA	NA	NA
PRSice	0.2	EUR only	0.05	0.2	0.5	6	0.169135	NA	NA	NA
PRSice	0.2	EUR only	0.05	0.2	0.5	7	0.133129	NA	NA	NA
PRSice	0.2	EUR only	0.05	0.2	0.5	8	0.09935	NA	NA	NA
PRSice	0.2	EUR only	0.05	0.2	0.5	9	0.137402	NA	NA	NA
PRSice	0.2	EUR only	0.05	0.2	0.5	10	0.179782	NA	NA	NA
PRSice	0.2	EUR only	0.05	0.2	0.8	1	0.0625561	NA	NA	NA
PRSice	0.2	EUR only	0.05	0.2	0.8	2	0.174121	NA	NA	NA
PRSice	0.2	EUR only	0.05	0.2	0.8	3	0.195497	NA	NA	NA
PRSice	0.2	EUR only	0.05	0.2	0.8	4	0.187591	NA	NA	NA
PRSice	0.2	EUR only	0.05	0.2	0.8	5	0.18534	NA	NA	NA
PRSice	0.2	EUR only	0.05	0.2	0.8	6	0.182743	NA	NA	NA
PRSice	0.2	EUR only	0.05	0.2	0.8	7	0.12536	NA	NA	NA
PRSice	0.2	EUR only	0.05	0.2	0.8	8	0.115965	NA	NA	NA
PRSice	0.2	EUR only	0.05	0.2	0.8	9	0.124022	NA	NA	NA
PRSice	0.2	EUR only	0.05	0.2	0.8	10	0.132263	NA	NA	NA
PRSice	0.2	EUR only	0.5	0.2	0.5	1	0.00588319	NA	NA	NA
PRSice	0.2	EUR only	0.5	0.2	0.5	2	0.116466	NA	NA	NA
PRSice	0.2	EUR only	0.5	0.2	0.5	3	0.161368	NA	NA	NA
PRSice	0.2	EUR only	0.5	0.2	0.5	4	0.133973	NA	NA	NA
PRSice	0.2	EUR only	0.5	0.2	0.5	5	0.0991686	NA	NA	NA
PRSice	0.2	EUR only	0.5	0.2	0.5	6	0.0183622	NA	NA	NA
PRSice	0.2	EUR only	0.5	0.2	0.5	7	0.055176	NA	NA	NA
PRSice	0.2	EUR only	0.5	0.2	0.5	8	0.11318	NA	NA	NA
PRSice	0.2	EUR only	0.5	0.2	0.5	9	0.0752681	NA	NA	NA
PRSice	0.2	EUR only	0.5	0.2	0.5	10	0.0782103	NA	NA	NA
PRSice	0.2	EUR only	0.5	0.2	0.8	1	0.12211	NA	NA	NA
PRSice	0.2	EUR only	0.5	0.2	0.8	2	0.169534	NA	NA	NA
PRSice	0.2	EUR only	0.5	0.2	0.8	3	0.15892	NA	NA	NA
PRSice	0.2	EUR only	0.5	0.2	0.8	4	0.204062	NA	NA	NA
PRSice	0.2	EUR only	0.5	0.2	0.8	5	0.144349	NA	NA	NA
PRSice	0.2	EUR only	0.5	0.2	0.8	6	0.111734	NA	NA	NA
PRSice	0.2	EUR only	0.5	0.2	0.8	7	0.123109	NA	NA	NA
PRSice	0.2	EUR only	0.5	0.2	0.8	8	0.147339	NA	NA	NA
PRSice	0.2	EUR only	0.5	0.2	0.8	9	0.143665	NA	NA	NA
PRSice	0.2	EUR only	0.5	0.2	0.8	10	0.115585	NA	NA	NA
PRSice	0.2	EUR only	1	0.2	0.5	1	0.0853633	NA	NA	NA
PRSice	0.2	EUR only	1	0.2	0.5	2	0.0650848	NA	NA	NA
PRSice	0.2	EUR only	1	0.2	0.5	3	0.104283	NA	NA	NA
PRSice	0.2	EUR only	1	0.2	0.5	4	0.109197	NA	NA	NA
PRSice	0.2	EUR only	1	0.2	0.5	5	0.0865417	NA	NA	NA
PRSice	0.2	EUR only	1	0.2	0.5	6	0.0621999	NA	NA	NA
PRSice	0.2	EUR only	1	0.2	0.5	7	0.0687179	NA	NA	NA
PRSice	0.2	EUR only	1	0.2	0.5	8	0.130334	NA	NA	NA
PRSice	0.2	EUR only	1	0.2	0.5	9	0.0700995	NA	NA	NA
PRSice	0.2	EUR only	1	0.2	0.5	10	0.08252	NA	NA	NA
PRSice	0.2	EUR only	1	0.2	0.8	1	0.138577	NA	NA	NA
PRSice	0.2	EUR only	1	0.2	0.8	2	0.152316	NA	NA	NA
PRSice	0.2	EUR only	1	0.2	0.8	3	0.0964488	NA	NA	NA
PRSice	0.2	EUR only	1	0.2	0.8	4	0.134708	NA	NA	NA
PRSice	0.2	EUR only	1	0.2	0.8	5	0.167644	NA	NA	NA
PRSice	0.2	EUR only	1	0.2	0.8	6	0.0830123	NA	NA	NA
PRSice	0.2	EUR only	1	0.2	0.8	7	0.115077	NA	NA	NA
PRSice	0.2	EUR only	1	0.2	0.8	8	0.104578	NA	NA	NA
PRSice	0.2	EUR only	1	0.2	0.8	9	0.0871888	NA	NA	NA
PRSice	0.2	EUR only	1	0.2	0.8	10	0.157759	NA	NA	NA
PRSice	0.2	AFR only	0.05	0.2	0.5	1	0.122363	NA	NA	NA
PRSice	0.2	AFR only	0.05	0.2	0.5	2	0.0777108	NA	NA	NA
PRSice	0.2	AFR only	0.05	0.2	0.5	3	0.189823	NA	NA	NA
PRSice	0.2	AFR only	0.05	0.2	0.5	4	0.0557382	NA	NA	NA
PRSice	0.2	AFR only	0.05	0.2	0.5	5	0.0619869	NA	NA	NA
PRSice	0.2	AFR only	0.05	0.2	0.5	6	0.144555	NA	NA	NA
PRSice	0.2	AFR only	0.05	0.2	0.5	7	0.167867	NA	NA	NA
PRSice	0.2	AFR only	0.05	0.2	0.5	8	0.128782	NA	NA	NA
PRSice	0.2	AFR only	0.05	0.2	0.5	9	0.0872082	NA	NA	NA
PRSice	0.2	AFR only	0.05	0.2	0.5	10	0.18101	NA	NA	NA
PRSice	0.2	AFR only	0.05	0.2	0.8	1	0.0728391	NA	NA	NA
PRSice	0.2	AFR only	0.05	0.2	0.8	2	0.14813	NA	NA	NA
PRSice	0.2	AFR only	0.05	0.2	0.8	3	0.0753369	NA	NA	NA
PRSice	0.2	AFR only	0.05	0.2	0.8	4	0.057745	NA	NA	NA
PRSice	0.2	AFR only	0.05	0.2	0.8	5	0.0239005	NA	NA	NA
PRSice	0.2	AFR only	0.05	0.2	0.8	6	0.182824	NA	NA	NA
PRSice	0.2	AFR only	0.05	0.2	0.8	7	0.151641	NA	NA	NA
PRSice	0.2	AFR only	0.05	0.2	0.8	8	0.0897793	NA	NA	NA
PRSice	0.2	AFR only	0.05	0.2	0.8	9	0.0593516	NA	NA	NA
PRSice	0.2	AFR only	0.05	0.2	0.8	10	0.0193341	NA	NA	NA
PRSice	0.2	AFR only	0.5	0.2	0.5	1	0.105346	NA	NA	NA
PRSice	0.2	AFR only	0.5	0.2	0.5	2	0.0953673	NA	NA	NA
PRSice	0.2	AFR only	0.5	0.2	0.5	3	0.11323	NA	NA	NA
PRSice	0.2	AFR only	0.5	0.2	0.5	4	0.0448119	NA	NA	NA
PRSice	0.2	AFR only	0.5	0.2	0.5	5	0.122316	NA	NA	NA
PRSice	0.2	AFR only	0.5	0.2	0.5	6	0.103142	NA	NA	NA
PRSice	0.2	AFR only	0.5	0.2	0.5	7	0.138674	NA	NA	NA
PRSice	0.2	AFR only	0.5	0.2	0.5	8	0.124929	NA	NA	NA
PRSice	0.2	AFR only	0.5	0.2	0.5	9	0.0976911	NA	NA	NA
PRSice	0.2	AFR only	0.5	0.2	0.5	10	0.0640823	NA	NA	NA
PRSice	0.2	AFR only	0.5	0.2	0.8	1	0.119355	NA	NA	NA
PRSice	0.2	AFR only	0.5	0.2	0.8	2	0.120283	NA	NA	NA
PRSice	0.2	AFR only	0.5	0.2	0.8	3	0.141576	NA	NA	NA
PRSice	0.2	AFR only	0.5	0.2	0.8	4	0.0757433	NA	NA	NA
PRSice	0.2	AFR only	0.5	0.2	0.8	5	0.0814339	NA	NA	NA
PRSice	0.2	AFR only	0.5	0.2	0.8	6	0.143424	NA	NA	NA
PRSice	0.2	AFR only	0.5	0.2	0.8	7	0.0731515	NA	NA	NA
PRSice	0.2	AFR only	0.5	0.2	0.8	8	0.077935	NA	NA	NA
PRSice	0.2	AFR only	0.5	0.2	0.8	9	0.180787	NA	NA	NA
PRSice	0.2	AFR only	0.5	0.2	0.8	10	0.12348	NA	NA	NA
PRSice	0.2	AFR only	1	0.2	0.5	1	0.095763	NA	NA	NA
PRSice	0.2	AFR only	1	0.2	0.5	2	0.107165	NA	NA	NA
PRSice	0.2	AFR only	1	0.2	0.5	3	0.119739	NA	NA	NA
PRSice	0.2	AFR only	1	0.2	0.5	4	0.126931	NA	NA	NA
PRSice	0.2	AFR only	1	0.2	0.5	5	0.131115	NA	NA	NA
PRSice	0.2	AFR only	1	0.2	0.5	6	0.0737897	NA	NA	NA
PRSice	0.2	AFR only	1	0.2	0.5	7	0.0672143	NA	NA	NA
PRSice	0.2	AFR only	1	0.2	0.5	8	0.111754	NA	NA	NA
PRSice	0.2	AFR only	1	0.2	0.5	9	0.0394239	NA	NA	NA
PRSice	0.2	AFR only	1	0.2	0.5	10	0.0942841	NA	NA	NA
PRSice	0.2	AFR only	1	0.2	0.8	1	0.13128	NA	NA	NA
PRSice	0.2	AFR only	1	0.2	0.8	2	0.107521	NA	NA	NA
PRSice	0.2	AFR only	1	0.2	0.8	3	0.0978644	NA	NA	NA
PRSice	0.2	AFR only	1	0.2	0.8	4	0.0979527	NA	NA	NA
PRSice	0.2	AFR only	1	0.2	0.8	5	0.11882	NA	NA	NA
PRSice	0.2	AFR only	1	0.2	0.8	6	0.118837	NA	NA	NA
PRSice	0.2	AFR only	1	0.2	0.8	7	0.0946006	NA	NA	NA
PRSice	0.2	AFR only	1	0.2	0.8	8	0.148995	NA	NA	NA
PRSice	0.2	AFR only	1	0.2	0.8	9	0.107994	NA	NA	NA
PRSice	0.2	AFR only	1	0.2	0.8	10	0.08414	NA	NA	NA
PRSice	0.6	both	0.05	0.2	0.5	1	0.315861	NA	NA	NA
PRSice	0.6	both	0.05	0.2	0.5	2	0.51883	NA	NA	NA
PRSice	0.6	both	0.05	0.2	0.5	3	0.469697	NA	NA	NA
PRSice	0.6	both	0.05	0.2	0.5	4	0.438661	NA	NA	NA
PRSice	0.6	both	0.05	0.2	0.5	5	0.469516	NA	NA	NA
PRSice	0.6	both	0.05	0.2	0.5	6	0.417575	NA	NA	NA
PRSice	0.6	both	0.05	0.2	0.5	7	0.480437	NA	NA	NA
PRSice	0.6	both	0.05	0.2	0.5	8	0.539659	NA	NA	NA
PRSice	0.6	both	0.05	0.2	0.5	9	0.412057	NA	NA	NA
PRSice	0.6	both	0.05	0.2	0.5	10	0.368687	NA	NA	NA
PRSice	0.6	both	0.05	0.2	0.8	1	0.177369	NA	NA	NA
PRSice	0.6	both	0.05	0.2	0.8	2	0.334396	NA	NA	NA
PRSice	0.6	both	0.05	0.2	0.8	3	0.255492	NA	NA	NA
PRSice	0.6	both	0.05	0.2	0.8	4	0.468041	NA	NA	NA
PRSice	0.6	both	0.05	0.2	0.8	5	0.301427	NA	NA	NA
PRSice	0.6	both	0.05	0.2	0.8	6	0.420262	NA	NA	NA
PRSice	0.6	both	0.05	0.2	0.8	7	0.19759	NA	NA	NA
PRSice	0.6	both	0.05	0.2	0.8	8	0.454472	NA	NA	NA
PRSice	0.6	both	0.05	0.2	0.8	9	0.443427	NA	NA	NA
PRSice	0.6	both	0.05	0.2	0.8	10	0.456408	NA	NA	NA
PRSice	0.6	both	0.5	0.2	0.5	1	0.359212	NA	NA	NA
PRSice	0.6	both	0.5	0.2	0.5	2	0.39401	NA	NA	NA
PRSice	0.6	both	0.5	0.2	0.5	3	0.290383	NA	NA	NA
PRSice	0.6	both	0.5	0.2	0.5	4	0.200302	NA	NA	NA
PRSice	0.6	both	0.5	0.2	0.5	5	0.28916	NA	NA	NA
PRSice	0.6	both	0.5	0.2	0.5	6	0.419062	NA	NA	NA
PRSice	0.6	both	0.5	0.2	0.5	7	0.395763	NA	NA	NA
PRSice	0.6	both	0.5	0.2	0.5	8	0.484919	NA	NA	NA
PRSice	0.6	both	0.5	0.2	0.5	9	0.325911	NA	NA	NA
PRSice	0.6	both	0.5	0.2	0.5	10	0.34272	NA	NA	NA
PRSice	0.6	both	0.5	0.2	0.8	1	0.318055	NA	NA	NA
PRSice	0.6	both	0.5	0.2	0.8	2	0.506869	NA	NA	NA
PRSice	0.6	both	0.5	0.2	0.8	3	0.351417	NA	NA	NA
PRSice	0.6	both	0.5	0.2	0.8	4	0.383334	NA	NA	NA
PRSice	0.6	both	0.5	0.2	0.8	5	0.45215	NA	NA	NA
PRSice	0.6	both	0.5	0.2	0.8	6	0.428557	NA	NA	NA
PRSice	0.6	both	0.5	0.2	0.8	7	0.529914	NA	NA	NA
PRSice	0.6	both	0.5	0.2	0.8	8	0.369693	NA	NA	NA
PRSice	0.6	both	0.5	0.2	0.8	9	0.463802	NA	NA	NA
PRSice	0.6	both	0.5	0.2	0.8	10	0.429859	NA	NA	NA
PRSice	0.6	both	1	0.2	0.5	1	0.287123	NA	NA	NA
PRSice	0.6	both	1	0.2	0.5	2	0.374176	NA	NA	NA
PRSice	0.6	both	1	0.2	0.5	3	0.335129	NA	NA	NA
PRSice	0.6	both	1	0.2	0.5	4	0.32091	NA	NA	NA
PRSice	0.6	both	1	0.2	0.5	5	0.358325	NA	NA	NA
PRSice	0.6	both	1	0.2	0.5	6	0.332933	NA	NA	NA
PRSice	0.6	both	1	0.2	0.5	7	0.39398	NA	NA	NA
PRSice	0.6	both	1	0.2	0.5	8	0.302703	NA	NA	NA
PRSice	0.6	both	1	0.2	0.5	9	0.469012	NA	NA	NA
PRSice	0.6	both	1	0.2	0.5	10	0.398442	NA	NA	NA
PRSice	0.6	both	1	0.2	0.8	1	0.439242	NA	NA	NA
PRSice	0.6	both	1	0.2	0.8	2	0.370497	NA	NA	NA
PRSice	0.6	both	1	0.2	0.8	3	0.352724	NA	NA	NA
PRSice	0.6	both	1	0.2	0.8	4	0.361946	NA	NA	NA
PRSice	0.6	both	1	0.2	0.8	5	0.502305	NA	NA	NA
PRSice	0.6	both	1	0.2	0.8	6	0.443194	NA	NA	NA
PRSice	0.6	both	1	0.2	0.8	7	0.436799	NA	NA	NA
PRSice	0.6	both	1	0.2	0.8	8	0.394344	NA	NA	NA
PRSice	0.6	both	1	0.2	0.8	9	0.290164	NA	NA	NA
PRSice	0.6	both	1	0.2	0.8	10	0.36326	NA	NA	NA
PRSice	0.6	EUR only	0.05	0.2	0.5	1	0.315025	NA	NA	NA
PRSice	0.6	EUR only	0.05	0.2	0.5	2	0.308546	NA	NA	NA
PRSice	0.6	EUR only	0.05	0.2	0.5	3	0.152722	NA	NA	NA
PRSice	0.6	EUR only	0.05	0.2	0.5	4	0.419675	NA	NA	NA
PRSice	0.6	EUR only	0.05	0.2	0.5	5	0.405695	NA	NA	NA
PRSice	0.6	EUR only	0.05	0.2	0.5	6	0.498397	NA	NA	NA
PRSice	0.6	EUR only	0.05	0.2	0.5	7	0.0567184	NA	NA	NA
PRSice	0.6	EUR only	0.05	0.2	0.5	8	0.169102	NA	NA	NA
PRSice	0.6	EUR only	0.05	0.2	0.5	9	0.357341	NA	NA	NA
PRSice	0.6	EUR only	0.05	0.2	0.5	10	0.292776	NA	NA	NA
PRSice	0.6	EUR only	0.05	0.2	0.8	1	0.225849	NA	NA	NA
PRSice	0.6	EUR only	0.05	0.2	0.8	2	0.514539	NA	NA	NA
PRSice	0.6	EUR only	0.05	0.2	0.8	3	0.254008	NA	NA	NA
PRSice	0.6	EUR only	0.05	0.2	0.8	4	0.216526	NA	NA	NA
PRSice	0.6	EUR only	0.05	0.2	0.8	5	0.184841	NA	NA	NA
PRSice	0.6	EUR only	0.05	0.2	0.8	6	0.386699	NA	NA	NA
PRSice	0.6	EUR only	0.05	0.2	0.8	7	0.401434	NA	NA	NA
PRSice	0.6	EUR only	0.05	0.2	0.8	8	0.180531	NA	NA	NA
PRSice	0.6	EUR only	0.05	0.2	0.8	9	0.244146	NA	NA	NA
PRSice	0.6	EUR only	0.05	0.2	0.8	10	0.339517	NA	NA	NA
PRSice	0.6	EUR only	0.5	0.2	0.5	1	0.412933	NA	NA	NA
PRSice	0.6	EUR only	0.5	0.2	0.5	2	0.260487	NA	NA	NA
PRSice	0.6	EUR only	0.5	0.2	0.5	3	0.306598	NA	NA	NA
PRSice	0.6	EUR only	0.5	0.2	0.5	4	0.213422	NA	NA	NA
PRSice	0.6	EUR only	0.5	0.2	0.5	5	0.260175	NA	NA	NA
PRSice	0.6	EUR only	0.5	0.2	0.5	6	0.421313	NA	NA	NA
PRSice	0.6	EUR only	0.5	0.2	0.5	7	0.248658	NA	NA	NA
PRSice	0.6	EUR only	0.5	0.2	0.5	8	0.414521	NA	NA	NA
PRSice	0.6	EUR only	0.5	0.2	0.5	9	0.112674	NA	NA	NA
PRSice	0.6	EUR only	0.5	0.2	0.5	10	0.429076	NA	NA	NA
PRSice	0.6	EUR only	0.5	0.2	0.8	1	0.433483	NA	NA	NA
PRSice	0.6	EUR only	0.5	0.2	0.8	2	0.475901	NA	NA	NA
PRSice	0.6	EUR only	0.5	0.2	0.8	3	0.496644	NA	NA	NA
PRSice	0.6	EUR only	0.5	0.2	0.8	4	0.345998	NA	NA	NA
PRSice	0.6	EUR only	0.5	0.2	0.8	5	0.371283	NA	NA	NA
PRSice	0.6	EUR only	0.5	0.2	0.8	6	0.499091	NA	NA	NA
PRSice	0.6	EUR only	0.5	0.2	0.8	7	0.306843	NA	NA	NA
PRSice	0.6	EUR only	0.5	0.2	0.8	8	0.14831	NA	NA	NA
PRSice	0.6	EUR only	0.5	0.2	0.8	9	0.399279	NA	NA	NA
PRSice	0.6	EUR only	0.5	0.2	0.8	10	0.469881	NA	NA	NA
PRSice	0.6	EUR only	1	0.2	0.5	1	0.334372	NA	NA	NA
PRSice	0.6	EUR only	1	0.2	0.5	2	0.300202	NA	NA	NA
PRSice	0.6	EUR only	1	0.2	0.5	3	0.387922	NA	NA	NA
PRSice	0.6	EUR only	1	0.2	0.5	4	0.251012	NA	NA	NA
PRSice	0.6	EUR only	1	0.2	0.5	5	0.178794	NA	NA	NA
PRSice	0.6	EUR only	1	0.2	0.5	6	0.204298	NA	NA	NA
PRSice	0.6	EUR only	1	0.2	0.5	7	0.356376	NA	NA	NA
PRSice	0.6	EUR only	1	0.2	0.5	8	0.263765	NA	NA	NA
PRSice	0.6	EUR only	1	0.2	0.5	9	0.322227	NA	NA	NA
PRSice	0.6	EUR only	1	0.2	0.5	10	0.420747	NA	NA	NA
PRSice	0.6	EUR only	1	0.2	0.8	1	0.380271	NA	NA	NA
PRSice	0.6	EUR only	1	0.2	0.8	2	0.312978	NA	NA	NA
PRSice	0.6	EUR only	1	0.2	0.8	3	0.323307	NA	NA	NA
PRSice	0.6	EUR only	1	0.2	0.8	4	0.433277	NA	NA	NA
PRSice	0.6	EUR only	1	0.2	0.8	5	0.416154	NA	NA	NA
PRSice	0.6	EUR only	1	0.2	0.8	6	0.462819	NA	NA	NA
PRSice	0.6	EUR only	1	0.2	0.8	7	0.266233	NA	NA	NA
PRSice	0.6	EUR only	1	0.2	0.8	8	0.38222	NA	NA	NA
PRSice	0.6	EUR only	1	0.2	0.8	9	0.574998	NA	NA	NA
PRSice	0.6	EUR only	1	0.2	0.8	10	0.469158	NA	NA	NA
PRSice	0.6	AFR only	0.05	0.2	0.5	1	0.205951	NA	NA	NA
PRSice	0.6	AFR only	0.05	0.2	0.5	2	0.16207	NA	NA	NA
PRSice	0.6	AFR only	0.05	0.2	0.5	3	0.256845	NA	NA	NA
PRSice	0.6	AFR only	0.05	0.2	0.5	4	0.316006	NA	NA	NA
PRSice	0.6	AFR only	0.05	0.2	0.5	5	0.118174	NA	NA	NA
PRSice	0.6	AFR only	0.05	0.2	0.5	6	0.234599	NA	NA	NA
PRSice	0.6	AFR only	0.05	0.2	0.5	7	0.326175	NA	NA	NA
PRSice	0.6	AFR only	0.05	0.2	0.5	8	0.207829	NA	NA	NA
PRSice	0.6	AFR only	0.05	0.2	0.5	9	0.26932	NA	NA	NA
PRSice	0.6	AFR only	0.05	0.2	0.5	10	0.157031	NA	NA	NA
PRSice	0.6	AFR only	0.05	0.2	0.8	1	0.250154	NA	NA	NA
PRSice	0.6	AFR only	0.05	0.2	0.8	2	0.449396	NA	NA	NA
PRSice	0.6	AFR only	0.05	0.2	0.8	3	0.419102	NA	NA	NA
PRSice	0.6	AFR only	0.05	0.2	0.8	4	0.148181	NA	NA	NA
PRSice	0.6	AFR only	0.05	0.2	0.8	5	0.497106	NA	NA	NA
PRSice	0.6	AFR only	0.05	0.2	0.8	6	0.183903	NA	NA	NA
PRSice	0.6	AFR only	0.05	0.2	0.8	7	0.489333	NA	NA	NA
PRSice	0.6	AFR only	0.05	0.2	0.8	8	0.215444	NA	NA	NA
PRSice	0.6	AFR only	0.05	0.2	0.8	9	0.280761	NA	NA	NA
PRSice	0.6	AFR only	0.05	0.2	0.8	10	0.288258	NA	NA	NA
PRSice	0.6	AFR only	0.5	0.2	0.5	1	0.36696	NA	NA	NA
PRSice	0.6	AFR only	0.5	0.2	0.5	2	0.180469	NA	NA	NA
PRSice	0.6	AFR only	0.5	0.2	0.5	3	0.100712	NA	NA	NA
PRSice	0.6	AFR only	0.5	0.2	0.5	4	0.353721	NA	NA	NA
PRSice	0.6	AFR only	0.5	0.2	0.5	5	0.323016	NA	NA	NA
PRSice	0.6	AFR only	0.5	0.2	0.5	6	0.362706	NA	NA	NA
PRSice	0.6	AFR only	0.5	0.2	0.5	7	0.308543	NA	NA	NA
PRSice	0.6	AFR only	0.5	0.2	0.5	8	0.39144	NA	NA	NA
PRSice	0.6	AFR only	0.5	0.2	0.5	9	0.251807	NA	NA	NA
PRSice	0.6	AFR only	0.5	0.2	0.5	10	0.449707	NA	NA	NA
PRSice	0.6	AFR only	0.5	0.2	0.8	1	0.266517	NA	NA	NA
PRSice	0.6	AFR only	0.5	0.2	0.8	2	0.269546	NA	NA	NA
PRSice	0.6	AFR only	0.5	0.2	0.8	3	0.30787	NA	NA	NA
PRSice	0.6	AFR only	0.5	0.2	0.8	4	0.322515	NA	NA	NA
PRSice	0.6	AFR only	0.5	0.2	0.8	5	0.299327	NA	NA	NA
PRSice	0.6	AFR only	0.5	0.2	0.8	6	0.303674	NA	NA	NA
PRSice	0.6	AFR only	0.5	0.2	0.8	7	0.371023	NA	NA	NA
PRSice	0.6	AFR only	0.5	0.2	0.8	8	0.360155	NA	NA	NA
PRSice	0.6	AFR only	0.5	0.2	0.8	9	0.311236	NA	NA	NA
PRSice	0.6	AFR only	0.5	0.2	0.8	10	0.386154	NA	NA	NA
PRSice	0.6	AFR only	1	0.2	0.5	1	0.290701	NA	NA	NA
PRSice	0.6	AFR only	1	0.2	0.5	2	0.282215	NA	NA	NA
PRSice	0.6	AFR only	1	0.2	0.5	3	0.348707	NA	NA	NA
PRSice	0.6	AFR only	1	0.2	0.5	4	0.240941	NA	NA	NA
PRSice	0.6	AFR only	1	0.2	0.5	5	0.25504	NA	NA	NA
PRSice	0.6	AFR only	1	0.2	0.5	6	0.242184	NA	NA	NA
PRSice	0.6	AFR only	1	0.2	0.5	7	0.326221	NA	NA	NA
PRSice	0.6	AFR only	1	0.2	0.5	8	0.246511	NA	NA	NA
PRSice	0.6	AFR only	1	0.2	0.5	9	0.303766	NA	NA	NA
PRSice	0.6	AFR only	1	0.2	0.5	10	0.348125	NA	NA	NA
PRSice	0.6	AFR only	1	0.2	0.8	1	0.297144	NA	NA	NA
PRSice	0.6	AFR only	1	0.2	0.8	2	0.281813	NA	NA	NA
PRSice	0.6	AFR only	1	0.2	0.8	3	0.300532	NA	NA	NA
PRSice	0.6	AFR only	1	0.2	0.8	4	0.235527	NA	NA	NA
PRSice	0.6	AFR only	1	0.2	0.8	5	0.366726	NA	NA	NA
PRSice	0.6	AFR only	1	0.2	0.8	6	0.357469	NA	NA	NA
PRSice	0.6	AFR only	1	0.2	0.8	7	0.328336	NA	NA	NA
PRSice	0.6	AFR only	1	0.2	0.8	8	0.394643	NA	NA	NA
PRSice	0.6	AFR only	1	0.2	0.8	9	0.34838	NA	NA	NA
PRSice	0.6	AFR only	1	0.2	0.8	10	0.322152	NA	NA	NA
pPRS	0.2	both	0.05	0.2	0.5	1	0.0611985	NA	NA	NA
pPRS	0.2	both	0.05	0.2	0.5	2	0.188047	NA	NA	NA
pPRS	0.2	both	0.05	0.2	0.5	3	0.209692	NA	NA	NA
pPRS	0.2	both	0.05	0.2	0.5	4	0.202363	NA	NA	NA
pPRS	0.2	both	0.05	0.2	0.5	5	0.179611	NA	NA	NA
pPRS	0.2	both	0.05	0.2	0.5	6	0.115271	NA	NA	NA
pPRS	0.2	both	0.05	0.2	0.5	7	0.155146	NA	NA	NA
pPRS	0.2	both	0.05	0.2	0.5	8	0.101808	NA	NA	NA
pPRS	0.2	both	0.05	0.2	0.5	9	0.10225	NA	NA	NA
pPRS	0.2	both	0.05	0.2	0.5	10	0.0672218	NA	NA	NA
pPRS	0.2	both	0.05	0.2	0.8	1	0.128549	NA	NA	NA
pPRS	0.2	both	0.05	0.2	0.8	2	0.130644	NA	NA	NA
pPRS	0.2	both	0.05	0.2	0.8	3	0.191575	NA	NA	NA
pPRS	0.2	both	0.05	0.2	0.8	4	0.191906	NA	NA	NA
pPRS	0.2	both	0.05	0.2	0.8	5	0.170501	NA	NA	NA
pPRS	0.2	both	0.05	0.2	0.8	6	0.203295	NA	NA	NA
pPRS	0.2	both	0.05	0.2	0.8	7	0.113606	NA	NA	NA
pPRS	0.2	both	0.05	0.2	0.8	8	0.136623	NA	NA	NA
pPRS	0.2	both	0.05	0.2	0.8	9	0.176923	NA	NA	NA
pPRS	0.2	both	0.05	0.2	0.8	10	0.144813	NA	NA	NA
pPRS	0.2	both	0.5	0.2	0.5	1	0.183982	NA	NA	NA
pPRS	0.2	both	0.5	0.2	0.5	2	0.115372	NA	NA	NA
pPRS	0.2	both	0.5	0.2	0.5	3	0.077535	NA	NA	NA
pPRS	0.2	both	0.5	0.2	0.5	4	0.0872531	NA	NA	NA
pPRS	0.2	both	0.5	0.2	0.5	5	0.156877	NA	NA	NA
pPRS	0.2	both	0.5	0.2	0.5	6	0.218245	NA	NA	NA
pPRS	0.2	both	0.5	0.2	0.5	7	0.172058	NA	NA	NA
pPRS	0.2	both	0.5	0.2	0.5	8	0.0823393	NA	NA	NA
pPRS	0.2	both	0.5	0.2	0.5	9	0.152351	NA	NA	NA
pPRS	0.2	both	0.5	0.2	0.5	10	0.105424	NA	NA	NA
pPRS	0.2	both	0.5	0.2	0.8	1	0.15722	NA	NA	NA
pPRS	0.2	both	0.5	0.2	0.8	2	0.0959969	NA	NA	NA
pPRS	0.2	both	0.5	0.2	0.8	3	0.139684	NA	NA	NA
pPRS	0.2	both	0.5	0.2	0.8	4	0.125847	NA	NA	NA
pPRS	0.2	both	0.5	0.2	0.8	5	0.119312	NA	NA	NA
pPRS	0.2	both	0.5	0.2	0.8	6	0.113702	NA	NA	NA
pPRS	0.2	both	0.5	0.2	0.8	7	0.201296	NA	NA	NA
pPRS	0.2	both	0.5	0.2	0.8	8	0.136459	NA	NA	NA
pPRS	0.2	both	0.5	0.2	0.8	9	0.140409	NA	NA	NA
pPRS	0.2	both	0.5	0.2	0.8	10	0.0875699	NA	NA	NA
pPRS	0.2	both	1	0.2	0.5	1	0.106803	NA	NA	NA
pPRS	0.2	both	1	0.2	0.5	2	0.131086	NA	NA	NA
pPRS	0.2	both	1	0.2	0.5	3	0.111869	NA	NA	NA
pPRS	0.2	both	1	0.2	0.5	4	0.0836649	NA	NA	NA
pPRS	0.2	both	1	0.2	0.5	5	0.0921641	NA	NA	NA
pPRS	0.2	both	1	0.2	0.5	6	0.183152	NA	NA	NA
pPRS	0.2	both	1	0.2	0.5	7	0.120881	NA	NA	NA
pPRS	0.2	both	1	0.2	0.5	8	0.0993825	NA	NA	NA
pPRS	0.2	both	1	0.2	0.5	9	0.118035	NA	NA	NA
pPRS	0.2	both	1	0.2	0.5	10	0.074221	NA	NA	NA
pPRS	0.2	both	1	0.2	0.8	1	0.11067	NA	NA	NA
pPRS	0.2	both	1	0.2	0.8	2	0.071624	NA	NA	NA
pPRS	0.2	both	1	0.2	0.8	3	0.104263	NA	NA	NA
pPRS	0.2	both	1	0.2	0.8	4	0.136567	NA	NA	NA
pPRS	0.2	both	1	0.2	0.8	5	0.112941	NA	NA	NA
pPRS	0.2	both	1	0.2	0.8	6	0.0467137	NA	NA	NA
pPRS	0.2	both	1	0.2	0.8	7	0.109466	NA	NA	NA
pPRS	0.2	both	1	0.2	0.8	8	0.133189	NA	NA	NA
pPRS	0.2	both	1	0.2	0.8	9	0.11053	NA	NA	NA
pPRS	0.2	both	1	0.2	0.8	10	0.0658418	NA	NA	NA
pPRS	0.2	EUR only	0.05	0.2	0.5	1	0.102811	NA	NA	NA
pPRS	0.2	EUR only	0.05	0.2	0.5	2	0.187293	NA	NA	NA
pPRS	0.2	EUR only	0.05	0.2	0.5	3	0.098159	NA	NA	NA
pPRS	0.2	EUR only	0.05	0.2	0.5	4	0.154689	NA	NA	NA
pPRS	0.2	EUR only	0.05	0.2	0.5	5	0.148297	NA	NA	NA
pPRS	0.2	EUR only	0.05	0.2	0.5	6	0.164604	NA	NA	NA
pPRS	0.2	EUR only	0.05	0.2	0.5	7	0.137951	NA	NA	NA
pPRS	0.2	EUR only	0.05	0.2	0.5	8	0.153054	NA	NA	NA
pPRS	0.2	EUR only	0.05	0.2	0.5	9	0.129904	NA	NA	NA
pPRS	0.2	EUR only	0.05	0.2	0.5	10	0.134155	NA	NA	NA
pPRS	0.2	EUR only	0.05	0.2	0.8	1	0.12824	NA	NA	NA
pPRS	0.2	EUR only	0.05	0.2	0.8	2	0.0402281	NA	NA	NA
pPRS	0.2	EUR only	0.05	0.2	0.8	3	0.151482	NA	NA	NA
pPRS	0.2	EUR only	0.05	0.2	0.8	4	0.0496439	NA	NA	NA
pPRS	0.2	EUR only	0.05	0.2	0.8	5	0.163038	NA	NA	NA
pPRS	0.2	EUR only	0.05	0.2	0.8	6	0.186932	NA	NA	NA
pPRS	0.2	EUR only	0.05	0.2	0.8	7	0.114593	NA	NA	NA
pPRS	0.2	EUR only	0.05	0.2	0.8	8	0.207547	NA	NA	NA
pPRS	0.2	EUR only	0.05	0.2	0.8	9	0.151613	NA	NA	NA
pPRS	0.2	EUR only	0.05	0.2	0.8	10	0.0555676	NA	NA	NA
pPRS	0.2	EUR only	0.5	0.2	0.5	1	0.0980861	NA	NA	NA
pPRS	0.2	EUR only	0.5	0.2	0.5	2	0.158298	NA	NA	NA
pPRS	0.2	EUR only	0.5	0.2	0.5	3	0.159385	NA	NA	NA
pPRS	0.2	EUR only	0.5	0.2	0.5	4	0.1525	NA	NA	NA
pPRS	0.2	EUR only	0.5	0.2	0.5	5	0.182799	NA	NA	NA
pPRS	0.2	EUR only	0.5	0.2	0.5	6	0.173041	NA	NA	NA
pPRS	0.2	EUR only	0.5	0.2	0.5	7	0.134868	NA	NA	NA
pPRS	0.2	EUR only	0.5	0.2	0.5	8	0.172759	NA	NA	NA
pPRS	0.2	EUR only	0.5	0.2	0.5	9	0.125227	NA	NA	NA
pPRS	0.2	EUR only	0.5	0.2	0.5	10	0.125113	NA	NA	NA
pPRS	0.2	EUR only	0.5	0.2	0.8	1	0.106175	NA	NA	NA
pPRS	0.2	EUR only	0.5	0.2	0.8	2	0.156987	NA	NA	NA
pPRS	0.2	EUR only	0.5	0.2	0.8	3	0.152596	NA	NA	NA
pPRS	0.2	EUR only	0.5	0.2	0.8	4	0.194138	NA	NA	NA
pPRS	0.2	EUR only	0.5	0.2	0.8	5	0.146287	NA	NA	NA
pPRS	0.2	EUR only	0.5	0.2	0.8	6	0.171674	NA	NA	NA
pPRS	0.2	EUR only	0.5	0.2	0.8	7	0.0999306	NA	NA	NA
pPRS	0.2	EUR only	0.5	0.2	0.8	8	0.112246	NA	NA	NA
pPRS	0.2	EUR only	0.5	0.2	0.8	9	0.154962	NA	NA	NA
pPRS	0.2	EUR only	0.5	0.2	0.8	10	0.188919	NA	NA	NA
pPRS	0.2	EUR only	1	0.2	0.5	1	0.210886	NA	NA	NA
pPRS	0.2	EUR only	1	0.2	0.5	2	0.0873701	NA	NA	NA
pPRS	0.2	EUR only	1	0.2	0.5	3	0.137732	NA	NA	NA
pPRS	0.2	EUR only	1	0.2	0.5	4	0.1556	NA	NA	NA
pPRS	0.2	EUR only	1	0.2	0.5	5	0.0966596	NA	NA	NA
pPRS	0.2	EUR only	1	0.2	0.5	6	0.122921	NA	NA	NA
pPRS	0.2	EUR only	1	0.2	0.5	7	0.135082	NA	NA	NA
pPRS	0.2	EUR only	1	0.2	0.5	8	0.132947	NA	NA	NA
pPRS	0.2	EUR only	1	0.2	0.5	9	0.187474	NA	NA	NA
pPRS	0.2	EUR only	1	0.2	0.5	10	0.0707778	NA	NA	NA
pPRS	0.2	EUR only	1	0.2	0.8	1	0.145013	NA	NA	NA
pPRS	0.2	EUR only	1	0.2	0.8	2	0.105783	NA	NA	NA
pPRS	0.2	EUR only	1	0.2	0.8	3	0.105545	NA	NA	NA
pPRS	0.2	EUR only	1	0.2	0.8	4	0.159505	NA	NA	NA
pPRS	0.2	EUR only	1	0.2	0.8	5	0.0928388	NA	NA	NA
pPRS	0.2	EUR only	1	0.2	0.8	6	0.173207	NA	NA	NA
pPRS	0.2	EUR only	1	0.2	0.8	7	0.0998637	NA	NA	NA
pPRS	0.2	EUR only	1	0.2	0.8	8	0.169924	NA	NA	NA
pPRS	0.2	EUR only	1	0.2	0.8	9	0.103206	NA	NA	NA
pPRS	0.2	EUR only	1	0.2	0.8	10	0.077567	NA	NA	NA
pPRS	0.2	AFR only	0.05	0.2	0.5	1	0.173225	NA	NA	NA
pPRS	0.2	AFR only	0.05	0.2	0.5	2	0.261265	NA	NA	NA
pPRS	0.2	AFR only	0.05	0.2	0.5	3	0.111046	NA	NA	NA
pPRS	0.2	AFR only	0.05	0.2	0.5	4	0.199352	NA	NA	NA
pPRS	0.2	AFR only	0.05	0.2	0.5	5	0.220254	NA	NA	NA
pPRS	0.2	AFR only	0.05	0.2	0.5	6	0.231378	NA	NA	NA
pPRS	0.2	AFR only	0.05	0.2	0.5	7	0.161464	NA	NA	NA
pPRS	0.2	AFR only	0.05	0.2	0.5	8	0.132423	NA	NA	NA
pPRS	0.2	AFR only	0.05	0.2	0.5	9	0.204869	NA	NA	NA
pPRS	0.2	AFR only	0.05	0.2	0.5	10	0.211031	NA	NA	NA
pPRS	0.2	AFR only	0.05	0.2	0.8	1	0.136414	NA	NA	NA
pPRS	0.2	AFR only	0.05	0.2	0.8	2	0.168363	NA	NA	NA
pPRS	0.2	AFR only	0.05	0.2	0.8	3	0.220021	NA	NA	NA
pPRS	0.2	AFR only	0.05	0.2	0.8	4	0.131598	NA	NA	NA
pPRS	0.2	AFR only	0.05	0.2	0.8	5	0.156638	NA	NA	NA
pPRS	0.2	AFR only	0.05	0.2	0.8	6	0.149935	NA	NA	NA
pPRS	0.2	AFR only	0.05	0.2	0.8	7	0.188938	NA	NA	NA
pPRS	0.2	AFR only	0.05	0.2	0.8	8	0.173662	NA	NA	NA
pPRS	0.2	AFR only	0.05	0.2	0.8	9	0.37744	NA	NA	NA
pPRS	0.2	AFR only	0.05	0.2	0.8	10	0.168678	NA	NA	NA
pPRS	0.2	AFR only	0.5	0.2	0.5	1	0.211558	NA	NA	NA
pPRS	0.2	AFR only	0.5	0.2	0.5	2	0.202917	NA	NA	NA
pPRS	0.2	AFR only	0.5	0.2	0.5	3	0.167689	NA	NA	NA
pPRS	0.2	AFR only	0.5	0.2	0.5	4	0.172227	NA	NA	NA
pPRS	0.2	AFR only	0.5	0.2	0.5	5	0.126825	NA	NA	NA
pPRS	0.2	AFR only	0.5	0.2	0.5	6	0.172215	NA	NA	NA
pPRS	0.2	AFR only	0.5	0.2	0.5	7	0.145492	NA	NA	NA
pPRS	0.2	AFR only	0.5	0.2	0.5	8	0.143523	NA	NA	NA
pPRS	0.2	AFR only	0.5	0.2	0.5	9	0.134835	NA	NA	NA
pPRS	0.2	AFR only	0.5	0.2	0.5	10	0.229055	NA	NA	NA
pPRS	0.2	AFR only	0.5	0.2	0.8	1	0.166876	NA	NA	NA
pPRS	0.2	AFR only	0.5	0.2	0.8	2	0.199921	NA	NA	NA
pPRS	0.2	AFR only	0.5	0.2	0.8	3	0.18783	NA	NA	NA
pPRS	0.2	AFR only	0.5	0.2	0.8	4	0.155645	NA	NA	NA
pPRS	0.2	AFR only	0.5	0.2	0.8	5	0.107062	NA	NA	NA
pPRS	0.2	AFR only	0.5	0.2	0.8	6	0.112824	NA	NA	NA
pPRS	0.2	AFR only	0.5	0.2	0.8	7	0.145554	NA	NA	NA
pPRS	0.2	AFR only	0.5	0.2	0.8	8	0.216784	NA	NA	NA
pPRS	0.2	AFR only	0.5	0.2	0.8	9	0.137289	NA	NA	NA
pPRS	0.2	AFR only	0.5	0.2	0.8	10	0.122971	NA	NA	NA
pPRS	0.2	AFR only	1	0.2	0.5	1	0.112971	NA	NA	NA
pPRS	0.2	AFR only	1	0.2	0.5	2	0.176543	NA	NA	NA
pPRS	0.2	AFR only	1	0.2	0.5	3	0.187745	NA	NA	NA
pPRS	0.2	AFR only	1	0.2	0.5	4	0.119721	NA	NA	NA
pPRS	0.2	AFR only	1	0.2	0.5	5	0.168282	NA	NA	NA
pPRS	0.2	AFR only	1	0.2	0.5	6	0.183374	NA	NA	NA
pPRS	0.2	AFR only	1	0.2	0.5	7	0.104349	NA	NA	NA
pPRS	0.2	AFR only	1	0.2	0.5	8	0.286418	NA	NA	NA
pPRS	0.2	AFR only	1	0.2	0.5	9	0.187666	NA	NA	NA
pPRS	0.2	AFR only	1	0.2	0.5	10	0.145425	NA	NA	NA
pPRS	0.2	AFR only	1	0.2	0.8	1	0.203984	NA	NA	NA
pPRS	0.2	AFR only	1	0.2	0.8	2	0.115663	NA	NA	NA
pPRS	0.2	AFR only	1	0.2	0.8	3	0.165303	NA	NA	NA
pPRS	0.2	AFR only	1	0.2	0.8	4	0.0941448	NA	NA	NA
pPRS	0.2	AFR only	1	0.2	0.8	5	0.159964	NA	NA	NA
pPRS	0.2	AFR only	1	0.2	0.8	6	0.219758	NA	NA	NA
pPRS	0.2	AFR only	1	0.2	0.8	7	0.177802	NA	NA	NA
pPRS	0.2	AFR only	1	0.2	0.8	8	0.14476	NA	NA	NA
pPRS	0.2	AFR only	1	0.2	0.8	9	0.220579	NA	NA	NA
pPRS	0.2	AFR only	1	0.2	0.8	10	0.144991	NA	NA	NA
pPRS	0.6	both	0.05	0.2	0.5	1	0.417801	NA	NA	NA
pPRS	0.6	both	0.05	0.2	0.5	2	0.577861	NA	NA	NA
pPRS	0.6	both	0.05	0.2	0.5	3	0.573705	NA	NA	NA
pPRS	0.6	both	0.05	0.2	0.5	4	0.338443	NA	NA	NA
pPRS	0.6	both	0.05	0.2	0.5	5	0.495383	NA	NA	NA
pPRS	0.6	both	0.05	0.2	0.5	6	0.415458	NA	NA	NA
pPRS	0.6	both	0.05	0.2	0.5	7	0.529639	NA	NA	NA
pPRS	0.6	both	0.05	0.2	0.5	8	0.425632	NA	NA	NA
pPRS	0.6	both	0.05	0.2	0.5	9	0.531264	NA	NA	NA
pPRS	0.6	both	0.05	0.2	0.5	10	0.340062	NA	NA	NA
pPRS	0.6	both	0.05	0.2	0.8	1	0.596177	NA	NA	NA
pPRS	0.6	both	0.05	0.2	0.8	2	0.530841	NA	NA	NA
pPRS	0.6	both	0.05	0.2	0.8	3	0.39162	NA	NA	NA
pPRS	0.6	both	0.05	0.2	0.8	4	0.522639	NA	NA	NA
pPRS	0.6	both	0.05	0.2	0.8	5	0.484783	NA	NA	NA
pPRS	0.6	both	0.05	0.2	0.8	6	0.560422	NA	NA	NA
pPRS	0.6	both	0.05	0.2	0.8	7	0.568351	NA	NA	NA
pPRS	0.6	both	0.05	0.2	0.8	8	0.483827	NA	NA	NA
pPRS	0.6	both	0.05	0.2	0.8	9	0.46578	NA	NA	NA
pPRS	0.6	both	0.05	0.2	0.8	10	0.538024	NA	NA	NA
pPRS	0.6	both	0.5	0.2	0.5	1	0.566961	NA	NA	NA
pPRS	0.6	both	0.5	0.2	0.5	2	0.420193	NA	NA	NA
pPRS	0.6	both	0.5	0.2	0.5	3	0.404552	NA	NA	NA
pPRS	0.6	both	0.5	0.2	0.5	4	0.460685	NA	NA	NA
pPRS	0.6	both	0.5	0.2	0.5	5	0.429768	NA	NA	NA
pPRS	0.6	both	0.5	0.2	0.5	6	0.47682	NA	NA	NA
pPRS	0.6	both	0.5	0.2	0.5	7	0.565025	NA	NA	NA
pPRS	0.6	both	0.5	0.2	0.5	8	0.480735	NA	NA	NA
pPRS	0.6	both	0.5	0.2	0.5	9	0.408867	NA	NA	NA
pPRS	0.6	both	0.5	0.2	0.5	10	0.297947	NA	NA	NA
pPRS	0.6	both	0.5	0.2	0.8	1	0.506244	NA	NA	NA
pPRS	0.6	both	0.5	0.2	0.8	2	0.499447	NA	NA	NA
pPRS	0.6	both	0.5	0.2	0.8	3	0.445171	NA	NA	NA
pPRS	0.6	both	0.5	0.2	0.8	4	0.495665	NA	NA	NA
pPRS	0.6	both	0.5	0.2	0.8	5	0.518505	NA	NA	NA
pPRS	0.6	both	0.5	0.2	0.8	6	0.469927	NA	NA	NA
pPRS	0.6	both	0.5	0.2	0.8	7	0.455291	NA	NA	NA
pPRS	0.6	both	0.5	0.2	0.8	8	0.511548	NA	NA	NA
pPRS	0.6	both	0.5	0.2	0.8	9	0.52038	NA	NA	NA
pPRS	0.6	both	0.5	0.2	0.8	10	0.524256	NA	NA	NA
pPRS	0.6	both	1	0.2	0.5	1	0.379675	NA	NA	NA
pPRS	0.6	both	1	0.2	0.5	2	0.522181	NA	NA	NA
pPRS	0.6	both	1	0.2	0.5	3	0.360882	NA	NA	NA
pPRS	0.6	both	1	0.2	0.5	4	0.419664	NA	NA	NA
pPRS	0.6	both	1	0.2	0.5	5	0.421786	NA	NA	NA
pPRS	0.6	both	1	0.2	0.5	6	0.366507	NA	NA	NA
pPRS	0.6	both	1	0.2	0.5	7	0.502206	NA	NA	NA
pPRS	0.6	both	1	0.2	0.5	8	0.402433	NA	NA	NA
pPRS	0.6	both	1	0.2	0.5	9	0.426098	NA	NA	NA
pPRS	0.6	both	1	0.2	0.5	10	0.446321	NA	NA	NA
pPRS	0.6	both	1	0.2	0.8	1	0.220309	NA	NA	NA
pPRS	0.6	both	1	0.2	0.8	2	0.477671	NA	NA	NA
pPRS	0.6	both	1	0.2	0.8	3	0.34266	NA	NA	NA
pPRS	0.6	both	1	0.2	0.8	4	0.486859	NA	NA	NA
pPRS	0.6	both	1	0.2	0.8	5	0.478504	NA	NA	NA
pPRS	0.6	both	1	0.2	0.8	6	0.445592	NA	NA	NA
pPRS	0.6	both	1	0.2	0.8	7	0.50835	NA	NA	NA
pPRS	0.6	both	1	0.2	0.8	8	0.396441	NA	NA	NA
pPRS	0.6	both	1	0.2	0.8	9	0.458792	NA	NA	NA
pPRS	0.6	both	1	0.2	0.8	10	0.496893	NA	NA	NA
pPRS	0.6	EUR only	0.05	0.2	0.5	1	0.44592	NA	NA	NA
pPRS	0.6	EUR only	0.05	0.2	0.5	2	0.496647	NA	NA	NA
pPRS	0.6	EUR only	0.05	0.2	0.5	3	0.410631	NA	NA	NA
pPRS	0.6	EUR only	0.05	0.2	0.5	4	0.415484	NA	NA	NA
pPRS	0.6	EUR only	0.05	0.2	0.5	5	0.35513	NA	NA	NA
pPRS	0.6	EUR only	0.05	0.2	0.5	6	0.502757	NA	NA	NA
pPRS	0.6	EUR only	0.05	0.2	0.5	7	0.320131	NA	NA	NA
pPRS	0.6	EUR only	0.05	0.2	0.5	8	0.458216	NA	NA	NA
pPRS	0.6	EUR only	0.05	0.2	0.5	9	0.529733	NA	NA	NA
pPRS	0.6	EUR only	0.05	0.2	0.5	10	0.464831	NA	NA	NA
pPRS	0.6	EUR only	0.05	0.2	0.8	1	0.44786	NA	NA	NA
pPRS	0.6	EUR only	0.05	0.2	0.8	2	0.486974	NA	NA	NA
pPRS	0.6	EUR only	0.05	0.2	0.8	3	0.371332	NA	NA	NA
pPRS	0.6	EUR only	0.05	0.2	0.8	4	0.397156	NA	NA	NA
pPRS	0.6	EUR only	0.05	0.2	0.8	5	0.527006	NA	NA	NA
pPRS	0.6	EUR only	0.05	0.2	0.8	6	0.485871	NA	NA	NA
pPRS	0.6	EUR only	0.05	0.2	0.8	7	0.437114	NA	NA	NA
pPRS	0.6	EUR only	0.05	0.2	0.8	8	0.521997	NA	NA	NA
pPRS	0.6	EUR only	0.05	0.2	0.8	9	0.455275	NA	NA	NA
pPRS	0.6	EUR only	0.05	0.2	0.8	10	0.41012	NA	NA	NA
pPRS	0.6	EUR only	0.5	0.2	0.5	1	0.380213	NA	NA	NA
pPRS	0.6	EUR only	0.5	0.2	0.5	2	0.550204	NA	NA	NA
pPRS	0.6	EUR only	0.5	0.2	0.5	3	0.487396	NA	NA	NA
pPRS	0.6	EUR only	0.5	0.2	0.5	4	0.500165	NA	NA	NA
pPRS	0.6	EUR only	0.5	0.2	0.5	5	0.464724	NA	NA	NA
pPRS	0.6	EUR only	0.5	0.2	0.5	6	0.42145	NA	NA	NA
pPRS	0.6	EUR only	0.5	0.2	0.5	7	0.479978	NA	NA	NA
pPRS	0.6	EUR only	0.5	0.2	0.5	8	0.461082	NA	NA	NA
pPRS	0.6	EUR only	0.5	0.2	0.5	9	0.481345	NA	NA	NA
pPRS	0.6	EUR only	0.5	0.2	0.5	10	0.511739	NA	NA	NA
pPRS	0.6	EUR only	0.5	0.2	0.8	1	0.536966	NA	NA	NA
pPRS	0.6	EUR only	0.5	0.2	0.8	2	0.487375	NA	NA	NA
pPRS	0.6	EUR only	0.5	0.2	0.8	3	0.488174	NA	NA	NA
pPRS	0.6	EUR only	0.5	0.2	0.8	4	0.36749	NA	NA	NA
pPRS	0.6	EUR only	0.5	0.2	0.8	5	0.17947	NA	NA	NA
pPRS	0.6	EUR only	0.5	0.2	0.8	6	0.502008	NA	NA	NA
pPRS	0.6	EUR only	0.5	0.2	0.8	7	0.417205	NA	NA	NA
pPRS	0.6	EUR only	0.5	0.2	0.8	8	0.486272	NA	NA	NA
pPRS	0.6	EUR only	0.5	0.2	0.8	9	0.540117	NA	NA	NA
pPRS	0.6	EUR only	0.5	0.2	0.8	10	0.43419	NA	NA	NA
pPRS	0.6	EUR only	1	0.2	0.5	1	0.51947	NA	NA	NA
pPRS	0.6	EUR only	1	0.2	0.5	2	0.447385	NA	NA	NA
pPRS	0.6	EUR only	1	0.2	0.5	3	0.421697	NA	NA	NA
pPRS	0.6	EUR only	1	0.2	0.5	4	0.489352	NA	NA	NA
pPRS	0.6	EUR only	1	0.2	0.5	5	0.508069	NA	NA	NA
pPRS	0.6	EUR only	1	0.2	0.5	6	0.467983	NA	NA	NA
pPRS	0.6	EUR only	1	0.2	0.5	7	0.33624	NA	NA	NA
pPRS	0.6	EUR only	1	0.2	0.5	8	0.370383	NA	NA	NA
pPRS	0.6	EUR only	1	0.2	0.5	9	0.453019	NA	NA	NA
pPRS	0.6	EUR only	1	0.2	0.5	10	0.318096	NA	NA	NA
pPRS	0.6	EUR only	1	0.2	0.8	1	0.425581	NA	NA	NA
pPRS	0.6	EUR only	1	0.2	0.8	2	0.501092	NA	NA	NA
pPRS	0.6	EUR only	1	0.2	0.8	3	0.470015	NA	NA	NA
pPRS	0.6	EUR only	1	0.2	0.8	4	0.500258	NA	NA	NA
pPRS	0.6	EUR only	1	0.2	0.8	5	0.535141	NA	NA	NA
pPRS	0.6	EUR only	1	0.2	0.8	6	0.472221	NA	NA	NA
pPRS	0.6	EUR only	1	0.2	0.8	7	0.482483	NA	NA	NA
pPRS	0.6	EUR only	1	0.2	0.8	8	0.495378	NA	NA	NA
pPRS	0.6	EUR only	1	0.2	0.8	9	0.509346	NA	NA	NA
pPRS	0.6	EUR only	1	0.2	0.8	10	0.492659	NA	NA	NA
pPRS	0.6	AFR only	0.05	0.2	0.5	1	0.636537	NA	NA	NA
pPRS	0.6	AFR only	0.05	0.2	0.5	2	0.491426	NA	NA	NA
pPRS	0.6	AFR only	0.05	0.2	0.5	3	0.546921	NA	NA	NA
pPRS	0.6	AFR only	0.05	0.2	0.5	4	0.369858	NA	NA	NA
pPRS	0.6	AFR only	0.05	0.2	0.5	5	0.597963	NA	NA	NA
pPRS	0.6	AFR only	0.05	0.2	0.5	6	0.46982	NA	NA	NA
pPRS	0.6	AFR only	0.05	0.2	0.5	7	0.512499	NA	NA	NA
pPRS	0.6	AFR only	0.05	0.2	0.5	8	0.426122	NA	NA	NA
pPRS	0.6	AFR only	0.05	0.2	0.5	9	0.420837	NA	NA	NA
pPRS	0.6	AFR only	0.05	0.2	0.5	10	0.564248	NA	NA	NA
pPRS	0.6	AFR only	0.05	0.2	0.8	1	0.418251	NA	NA	NA
pPRS	0.6	AFR only	0.05	0.2	0.8	2	0.447663	NA	NA	NA
pPRS	0.6	AFR only	0.05	0.2	0.8	3	0.565803	NA	NA	NA
pPRS	0.6	AFR only	0.05	0.2	0.8	4	0.699117	NA	NA	NA
pPRS	0.6	AFR only	0.05	0.2	0.8	5	0.538567	NA	NA	NA
pPRS	0.6	AFR only	0.05	0.2	0.8	6	0.374038	NA	NA	NA
pPRS	0.6	AFR only	0.05	0.2	0.8	7	0.566998	NA	NA	NA
pPRS	0.6	AFR only	0.05	0.2	0.8	8	0.676186	NA	NA	NA
pPRS	0.6	AFR only	0.05	0.2	0.8	9	0.387762	NA	NA	NA
pPRS	0.6	AFR only	0.05	0.2	0.8	10	0.609979	NA	NA	NA
pPRS	0.6	AFR only	0.5	0.2	0.5	1	0.53301	NA	NA	NA
pPRS	0.6	AFR only	0.5	0.2	0.5	2	0.544914	NA	NA	NA
pPRS	0.6	AFR only	0.5	0.2	0.5	3	0.598208	NA	NA	NA
pPRS	0.6	AFR only	0.5	0.2	0.5	4	0.639695	NA	NA	NA
pPRS	0.6	AFR only	0.5	0.2	0.5	5	0.414165	NA	NA	NA
pPRS	0.6	AFR only	0.5	0.2	0.5	6	0.37123	NA	NA	NA
pPRS	0.6	AFR only	0.5	0.2	0.5	7	0.555482	NA	NA	NA
pPRS	0.6	AFR only	0.5	0.2	0.5	8	0.559389	NA	NA	NA
pPRS	0.6	AFR only	0.5	0.2	0.5	9	0.499364	NA	NA	NA
pPRS	0.6	AFR only	0.5	0.2	0.5	10	0.429461	NA	NA	NA
pPRS	0.6	AFR only	0.5	0.2	0.8	1	0.500986	NA	NA	NA
pPRS	0.6	AFR only	0.5	0.2	0.8	2	0.43706	NA	NA	NA
pPRS	0.6	AFR only	0.5	0.2	0.8	3	0.588405	NA	NA	NA
pPRS	0.6	AFR only	0.5	0.2	0.8	4	0.597889	NA	NA	NA
pPRS	0.6	AFR only	0.5	0.2	0.8	5	0.461173	NA	NA	NA
pPRS	0.6	AFR only	0.5	0.2	0.8	6	0.619312	NA	NA	NA
pPRS	0.6	AFR only	0.5	0.2	0.8	7	0.525745	NA	NA	NA
pPRS	0.6	AFR only	0.5	0.2	0.8	8	0.604735	NA	NA	NA
pPRS	0.6	AFR only	0.5	0.2	0.8	9	0.571489	NA	NA	NA
pPRS	0.6	AFR only	0.5	0.2	0.8	10	0.430594	NA	NA	NA
pPRS	0.6	AFR only	1	0.2	0.5	1	0.400935	NA	NA	NA
pPRS	0.6	AFR only	1	0.2	0.5	2	0.518787	NA	NA	NA
pPRS	0.6	AFR only	1	0.2	0.5	3	0.44165	NA	NA	NA
pPRS	0.6	AFR only	1	0.2	0.5	4	0.561764	NA	NA	NA
pPRS	0.6	AFR only	1	0.2	0.5	5	0.54993	NA	NA	NA
pPRS	0.6	AFR only	1	0.2	0.5	6	0.468205	NA	NA	NA
pPRS	0.6	AFR only	1	0.2	0.5	7	0.479817	NA	NA	NA
pPRS	0.6	AFR only	1	0.2	0.5	8	0.339927	NA	NA	NA
pPRS	0.6	AFR only	1	0.2	0.5	9	0.48788	NA	NA	NA
pPRS	0.6	AFR only	1	0.2	0.5	10	0.480576	NA	NA	NA
pPRS	0.6	AFR only	1	0.2	0.8	1	0.399649	NA	NA	NA
pPRS	0.6	AFR only	1	0.2	0.8	2	0.628546	NA	NA	NA
pPRS	0.6	AFR only	1	0.2	0.8	3	0.333876	NA	NA	NA
pPRS	0.6	AFR only	1	0.2	0.8	4	0.575018	NA	NA	NA
pPRS	0.6	AFR only	1	0.2	0.8	5	0.52078	NA	NA	NA
pPRS	0.6	AFR only	1	0.2	0.8	6	0.563159	NA	NA	NA
pPRS	0.6	AFR only	1	0.2	0.8	7	0.471766	NA	NA	NA
pPRS	0.6	AFR only	1	0.2	0.8	8	0.587712	NA	NA	NA
pPRS	0.6	AFR only	1	0.2	0.8	9	0.397985	NA	NA	NA
pPRS	0.6	AFR only	1	0.2	0.8	10	0.498946	NA	NA	NA
GAUDI LD Clump	0.2	both	0.05	0.2	0.5	1	0.196376	0.0005	119.802	10
GAUDI LD Clump	0.2	both	0.05	0.2	0.5	2	0.1904	0.0005	81.0712	6
GAUDI LD Clump	0.2	both	0.05	0.2	0.5	3	0.221415	5e-06	16.7779	8
GAUDI LD Clump	0.2	both	0.05	0.2	0.5	4	0.188202	0.005	95.1053	16
GAUDI LD Clump	0.2	both	0.05	0.2	0.5	5	0.135522	5e-05	109.968	8
GAUDI LD Clump	0.2	both	0.05	0.2	0.5	6	0.204038	0.005	25.655	18
GAUDI LD Clump	0.2	both	0.05	0.2	0.5	7	0.194626	0.05	72.3781	26
GAUDI LD Clump	0.2	both	0.05	0.2	0.5	8	0.1814	0.005	188.807	32
GAUDI LD Clump	0.2	both	0.05	0.2	0.5	9	0.232015	0.05	36.6929	18
GAUDI LD Clump	0.2	both	0.05	0.2	0.5	10	0.195081	0.005	301.448	16
GAUDI LD Clump	0.2	both	0.05	0.2	0.8	1	0.219303	0.005	137.768	22
GAUDI LD Clump	0.2	both	0.05	0.2	0.8	2	0.184629	5e-06	305.779	14
GAUDI LD Clump	0.2	both	0.05	0.2	0.8	3	0.192078	0.05	62.6431	20
GAUDI LD Clump	0.2	both	0.05	0.2	0.8	4	0.201523	5e-06	21.4226	12
GAUDI LD Clump	0.2	both	0.05	0.2	0.8	5	0.182861	5e-06	34.7651	10
GAUDI LD Clump	0.2	both	0.05	0.2	0.8	6	0.198262	5e-05	25.4693	10
GAUDI LD Clump	0.2	both	0.05	0.2	0.8	7	0.176699	0.005	221.761	20
GAUDI LD Clump	0.2	both	0.05	0.2	0.8	8	0.26761	0.005	70.9899	10
GAUDI LD Clump	0.2	both	0.05	0.2	0.8	9	0.159281	5e-05	100.448	8
GAUDI LD Clump	0.2	both	0.05	0.2	0.8	10	0.208388	0.005	125.736	10
GAUDI LD Clump	0.2	both	0.5	0.2	0.5	1	0.192722	5e-06	32.2052	10
GAUDI LD Clump	0.2	both	0.5	0.2	0.5	2	0.212935	0.05	299.938	46
GAUDI LD Clump	0.2	both	0.5	0.2	0.5	3	0.198866	0.005	83.5262	36
GAUDI LD Clump	0.2	both	0.5	0.2	0.5	4	0.257379	5e-06	228.839	16
GAUDI LD Clump	0.2	both	0.5	0.2	0.5	5	0.19765	0.05	83.8767	34
GAUDI LD Clump	0.2	both	0.5	0.2	0.5	6	0.126479	0.05	139.819	22
GAUDI LD Clump	0.2	both	0.5	0.2	0.5	7	0.146551	0.005	160.547	26
GAUDI LD Clump	0.2	both	0.5	0.2	0.5	8	0.190785	5e-05	79.5003	12
GAUDI LD Clump	0.2	both	0.5	0.2	0.5	9	0.219723	0.0005	180.831	26
GAUDI LD Clump	0.2	both	0.5	0.2	0.5	10	0.189365	0.05	53.8427	24
GAUDI LD Clump	0.2	both	0.5	0.2	0.8	1	0.238151	0.05	147.441	48
GAUDI LD Clump	0.2	both	0.5	0.2	0.8	2	0.225193	0.05	96.5511	42
GAUDI LD Clump	0.2	both	0.5	0.2	0.8	3	0.239443	0.05	349.452	30
GAUDI LD Clump	0.2	both	0.5	0.2	0.8	4	0.209876	0.05	100.545	26
GAUDI LD Clump	0.2	both	0.5	0.2	0.8	5	0.210455	0.05	77.1718	32
GAUDI LD Clump	0.2	both	0.5	0.2	0.8	6	0.202079	0.05	146.346	30
GAUDI LD Clump	0.2	both	0.5	0.2	0.8	7	0.131123	0.05	227.184	40
GAUDI LD Clump	0.2	both	0.5	0.2	0.8	8	0.205359	0.05	168.017	26
GAUDI LD Clump	0.2	both	0.5	0.2	0.8	9	0.174655	0.005	505.923	32
GAUDI LD Clump	0.2	both	0.5	0.2	0.8	10	0.266013	5e-06	44.4927	12
GAUDI LD Clump	0.2	both	1	0.2	0.5	1	0.159712	0.05	254.892	30
GAUDI LD Clump	0.2	both	1	0.2	0.5	2	0.226494	0.05	158.64	50
GAUDI LD Clump	0.2	both	1	0.2	0.5	3	0.201728	0.0005	367.08	38
GAUDI LD Clump	0.2	both	1	0.2	0.5	4	0.186495	0.005	9.05282	24
GAUDI LD Clump	0.2	both	1	0.2	0.5	5	0.148652	0.05	151.792	46
GAUDI LD Clump	0.2	both	1	0.2	0.5	6	0.129543	0.05	115.575	34
GAUDI LD Clump	0.2	both	1	0.2	0.5	7	0.162022	0.05	280.86	52
GAUDI LD Clump	0.2	both	1	0.2	0.5	8	0.137137	0.05	194.046	36
GAUDI LD Clump	0.2	both	1	0.2	0.5	9	0.174743	0.05	199.964	38
GAUDI LD Clump	0.2	both	1	0.2	0.5	10	0.146003	5e-05	30.2827	20
GAUDI LD Clump	0.2	both	1	0.2	0.8	1	0.180238	0.05	294.445	48
GAUDI LD Clump	0.2	both	1	0.2	0.8	2	0.208589	0.05	375.099	48
GAUDI LD Clump	0.2	both	1	0.2	0.8	3	0.204436	0.05	386.397	52
GAUDI LD Clump	0.2	both	1	0.2	0.8	4	0.190459	0.005	136.14	30
GAUDI LD Clump	0.2	both	1	0.2	0.8	5	0.17477	0.05	184.679	56
GAUDI LD Clump	0.2	both	1	0.2	0.8	6	0.19074	0.005	163.97	34
GAUDI LD Clump	0.2	both	1	0.2	0.8	7	0.196217	0.05	284.129	40
GAUDI LD Clump	0.2	both	1	0.2	0.8	8	0.154147	0.05	204.186	44
GAUDI LD Clump	0.2	both	1	0.2	0.8	9	0.21723	0.005	554.512	48
GAUDI LD Clump	0.2	both	1	0.2	0.8	10	0.213987	0.05	215.162	54
GAUDI LD Clump	0.2	EUR only	0.05	0.2	0.5	1	0.170811	0.005	104.016	12
GAUDI LD Clump	0.2	EUR only	0.05	0.2	0.5	2	0.109691	0.05	382.198	32
GAUDI LD Clump	0.2	EUR only	0.05	0.2	0.5	3	0.170453	0.05	27.5362	26
GAUDI LD Clump	0.2	EUR only	0.05	0.2	0.5	4	0.18313	5e-05	57.062	8
GAUDI LD Clump	0.2	EUR only	0.05	0.2	0.5	5	0.186264	0.05	8.5276	12
GAUDI LD Clump	0.2	EUR only	0.05	0.2	0.5	6	0.204277	5e-06	130.418	12
GAUDI LD Clump	0.2	EUR only	0.05	0.2	0.5	7	0.150681	0.005	87.1373	28
GAUDI LD Clump	0.2	EUR only	0.05	0.2	0.5	8	0.139999	0.005	26.1994	12
GAUDI LD Clump	0.2	EUR only	0.05	0.2	0.5	9	0.151521	5e-05	347.265	8
GAUDI LD Clump	0.2	EUR only	0.05	0.2	0.5	10	0.21055	0.0005	1.49067	6
GAUDI LD Clump	0.2	EUR only	0.05	0.2	0.8	1	0.162571	0.05	93.2633	18
GAUDI LD Clump	0.2	EUR only	0.05	0.2	0.8	2	0.205307	0.005	82.5346	14
GAUDI LD Clump	0.2	EUR only	0.05	0.2	0.8	3	0.188353	5e-06	76.6641	8
GAUDI LD Clump	0.2	EUR only	0.05	0.2	0.8	4	0.189746	0.0005	318.465	24
GAUDI LD Clump	0.2	EUR only	0.05	0.2	0.8	5	0.226239	0.005	51.0175	36
GAUDI LD Clump	0.2	EUR only	0.05	0.2	0.8	6	0.20102	0.005	14.4217	4
GAUDI LD Clump	0.2	EUR only	0.05	0.2	0.8	7	0.157845	5e-06	34.3437	6
GAUDI LD Clump	0.2	EUR only	0.05	0.2	0.8	8	0.144865	5e-06	62.8685	6
GAUDI LD Clump	0.2	EUR only	0.05	0.2	0.8	9	0.171755	0.05	382.785	26
GAUDI LD Clump	0.2	EUR only	0.05	0.2	0.8	10	0.184	0.0005	25.1119	6
GAUDI LD Clump	0.2	EUR only	0.5	0.2	0.5	1	0.138615	0.05	85.6916	38
GAUDI LD Clump	0.2	EUR only	0.5	0.2	0.5	2	0.148152	5e-06	44.0973	10
GAUDI LD Clump	0.2	EUR only	0.5	0.2	0.5	3	0.193767	0.005	156.959	30
GAUDI LD Clump	0.2	EUR only	0.5	0.2	0.5	4	0.165042	0.005	228.496	16
GAUDI LD Clump	0.2	EUR only	0.5	0.2	0.5	5	0.153742	0.0005	305.193	28
GAUDI LD Clump	0.2	EUR only	0.5	0.2	0.5	6	0.171917	0.05	185.497	24
GAUDI LD Clump	0.2	EUR only	0.5	0.2	0.5	7	0.184884	0.005	37.7897	16
GAUDI LD Clump	0.2	EUR only	0.5	0.2	0.5	8	0.174664	0.005	22.774	18
GAUDI LD Clump	0.2	EUR only	0.5	0.2	0.5	9	0.126736	0.05	99.8775	50
GAUDI LD Clump	0.2	EUR only	0.5	0.2	0.5	10	0.173948	0.05	105.415	40
GAUDI LD Clump	0.2	EUR only	0.5	0.2	0.8	1	0.168989	0.05	222.897	18
GAUDI LD Clump	0.2	EUR only	0.5	0.2	0.8	2	0.208929	0.005	95.2067	18
GAUDI LD Clump	0.2	EUR only	0.5	0.2	0.8	3	0.171262	0.005	421.215	20
GAUDI LD Clump	0.2	EUR only	0.5	0.2	0.8	4	0.244832	0.005	72.8981	16
GAUDI LD Clump	0.2	EUR only	0.5	0.2	0.8	5	0.177031	0.05	22.0159	22
GAUDI LD Clump	0.2	EUR only	0.5	0.2	0.8	6	0.181541	0.05	179.342	14
GAUDI LD Clump	0.2	EUR only	0.5	0.2	0.8	7	0.148352	0.0005	127.176	14
GAUDI LD Clump	0.2	EUR only	0.5	0.2	0.8	8	0.226897	0.0005	237.856	24
GAUDI LD Clump	0.2	EUR only	0.5	0.2	0.8	9	0.207617	0.05	22.3252	22
GAUDI LD Clump	0.2	EUR only	0.5	0.2	0.8	10	0.186412	0.05	108.418	44
GAUDI LD Clump	0.2	EUR only	1	0.2	0.5	1	0.130327	0.05	110.571	26
GAUDI LD Clump	0.2	EUR only	1	0.2	0.5	2	0.170315	0.005	90.7731	18
GAUDI LD Clump	0.2	EUR only	1	0.2	0.5	3	0.183833	0.0005	284.042	28
GAUDI LD Clump	0.2	EUR only	1	0.2	0.5	4	0.163074	0.05	90.5116	32
GAUDI LD Clump	0.2	EUR only	1	0.2	0.5	5	0.136779	0.05	54.6093	22
GAUDI LD Clump	0.2	EUR only	1	0.2	0.5	6	0.151418	0.05	123.533	24
GAUDI LD Clump	0.2	EUR only	1	0.2	0.5	7	0.172287	0.05	74.8964	36
GAUDI LD Clump	0.2	EUR only	1	0.2	0.5	8	0.168278	0.05	82.938	24
GAUDI LD Clump	0.2	EUR only	1	0.2	0.5	9	0.232451	0.05	54.2035	24
GAUDI LD Clump	0.2	EUR only	1	0.2	0.5	10	0.224957	0.05	55.3994	22
GAUDI LD Clump	0.2	EUR only	1	0.2	0.8	1	0.214913	0.005	121.853	30
GAUDI LD Clump	0.2	EUR only	1	0.2	0.8	2	0.198879	0.05	157.803	50
GAUDI LD Clump	0.2	EUR only	1	0.2	0.8	3	0.152015	0.05	32.3703	18
GAUDI LD Clump	0.2	EUR only	1	0.2	0.8	4	0.168288	0.0005	202.869	20
GAUDI LD Clump	0.2	EUR only	1	0.2	0.8	5	0.220395	0.05	50.9377	22
GAUDI LD Clump	0.2	EUR only	1	0.2	0.8	6	0.158058	0.05	233.344	46
GAUDI LD Clump	0.2	EUR only	1	0.2	0.8	7	0.116293	0.05	988.892	48
GAUDI LD Clump	0.2	EUR only	1	0.2	0.8	8	0.158091	0.05	101.036	32
GAUDI LD Clump	0.2	EUR only	1	0.2	0.8	9	0.127848	0.005	142.538	22
GAUDI LD Clump	0.2	EUR only	1	0.2	0.8	10	0.193937	0.005	176.169	16
GAUDI LD Clump	0.2	AFR only	0.05	0.2	0.5	1	0.243256	5e-06	65.7803	6
GAUDI LD Clump	0.2	AFR only	0.05	0.2	0.5	2	0.192857	0.005	63.0767	12
GAUDI LD Clump	0.2	AFR only	0.05	0.2	0.5	3	0.209838	0.0005	102.151	20
GAUDI LD Clump	0.2	AFR only	0.05	0.2	0.5	4	0.140072	0.005	469.86	16
GAUDI LD Clump	0.2	AFR only	0.05	0.2	0.5	5	0.229195	0.005	75.1234	16
GAUDI LD Clump	0.2	AFR only	0.05	0.2	0.5	6	0.171374	5e-05	40.061	4
GAUDI LD Clump	0.2	AFR only	0.05	0.2	0.5	7	0.242755	0.05	34.8059	30
GAUDI LD Clump	0.2	AFR only	0.05	0.2	0.5	8	0.227067	0.05	141.207	30
GAUDI LD Clump	0.2	AFR only	0.05	0.2	0.5	9	0.212181	5e-05	148.292	8
GAUDI LD Clump	0.2	AFR only	0.05	0.2	0.5	10	0.19351	0.0005	47.1214	12
GAUDI LD Clump	0.2	AFR only	0.05	0.2	0.8	1	0.188877	0.0005	42.4937	4
GAUDI LD Clump	0.2	AFR only	0.05	0.2	0.8	2	0.212991	0.05	109.681	38
GAUDI LD Clump	0.2	AFR only	0.05	0.2	0.8	3	0.209265	5e-06	181.925	8
GAUDI LD Clump	0.2	AFR only	0.05	0.2	0.8	4	0.222708	0.005	109.875	6
GAUDI LD Clump	0.2	AFR only	0.05	0.2	0.8	5	0.152865	5e-05	15.8762	6
GAUDI LD Clump	0.2	AFR only	0.05	0.2	0.8	6	0.196437	0.05	148.962	32
GAUDI LD Clump	0.2	AFR only	0.05	0.2	0.8	7	0.210161	5e-06	51.9108	6
GAUDI LD Clump	0.2	AFR only	0.05	0.2	0.8	8	0.201867	0.05	62.5551	16
GAUDI LD Clump	0.2	AFR only	0.05	0.2	0.8	9	0.213768	5e-05	100.94	4
GAUDI LD Clump	0.2	AFR only	0.05	0.2	0.8	10	0.0488553	0.0005	97.3635	8
GAUDI LD Clump	0.2	AFR only	0.5	0.2	0.5	1	0.257444	0.005	102.627	28
GAUDI LD Clump	0.2	AFR only	0.5	0.2	0.5	2	0.187547	0.05	112.298	34
GAUDI LD Clump	0.2	AFR only	0.5	0.2	0.5	3	0.215685	0.05	214.002	30
GAUDI LD Clump	0.2	AFR only	0.5	0.2	0.5	4	0.173582	0.05	27.1359	18
GAUDI LD Clump	0.2	AFR only	0.5	0.2	0.5	5	0.188535	0.0005	124.689	16
GAUDI LD Clump	0.2	AFR only	0.5	0.2	0.5	6	0.195156	0.05	153.882	32
GAUDI LD Clump	0.2	AFR only	0.5	0.2	0.5	7	0.237528	0.05	228.362	36
GAUDI LD Clump	0.2	AFR only	0.5	0.2	0.5	8	0.198539	0.05	126.06	40
GAUDI LD Clump	0.2	AFR only	0.5	0.2	0.5	9	0.170216	5e-06	92.8685	10
GAUDI LD Clump	0.2	AFR only	0.5	0.2	0.5	10	0.251067	0.05	154.198	26
GAUDI LD Clump	0.2	AFR only	0.5	0.2	0.8	1	0.226567	0.0005	120.799	10
GAUDI LD Clump	0.2	AFR only	0.5	0.2	0.8	2	0.191392	0.05	418.498	28
GAUDI LD Clump	0.2	AFR only	0.5	0.2	0.8	3	0.224721	0.05	325.568	36
GAUDI LD Clump	0.2	AFR only	0.5	0.2	0.8	4	0.197122	0.05	213.801	33
GAUDI LD Clump	0.2	AFR only	0.5	0.2	0.8	5	0.179542	0.05	738.32	16
GAUDI LD Clump	0.2	AFR only	0.5	0.2	0.8	6	0.20532	0.05	228.361	44
GAUDI LD Clump	0.2	AFR only	0.5	0.2	0.8	7	0.281517	0.005	89.6757	14
GAUDI LD Clump	0.2	AFR only	0.5	0.2	0.8	8	0.207965	0.005	268.464	32
GAUDI LD Clump	0.2	AFR only	0.5	0.2	0.8	9	0.238947	0.005	40.6434	19
GAUDI LD Clump	0.2	AFR only	0.5	0.2	0.8	10	0.228255	0.05	258.442	27
GAUDI LD Clump	0.2	AFR only	1	0.2	0.5	1	0.20549	0.05	58.8595	46
GAUDI LD Clump	0.2	AFR only	1	0.2	0.5	2	0.23054	0.05	224.369	38
GAUDI LD Clump	0.2	AFR only	1	0.2	0.5	3	0.194951	0.05	298.382	24
GAUDI LD Clump	0.2	AFR only	1	0.2	0.5	4	0.218323	0.005	417.645	26
GAUDI LD Clump	0.2	AFR only	1	0.2	0.5	5	0.187643	0.05	45.0792	28
GAUDI LD Clump	0.2	AFR only	1	0.2	0.5	6	0.207896	0.005	138.598	38
GAUDI LD Clump	0.2	AFR only	1	0.2	0.5	7	0.112252	0.05	2728.88	42
GAUDI LD Clump	0.2	AFR only	1	0.2	0.5	8	0.22115	0.0005	329.268	22
GAUDI LD Clump	0.2	AFR only	1	0.2	0.5	9	0.1291	0.05	133.801	32
GAUDI LD Clump	0.2	AFR only	1	0.2	0.5	10	0.174165	0.005	120.467	34
GAUDI LD Clump	0.2	AFR only	1	0.2	0.8	1	0.216985	0.005	5.59642	18
GAUDI LD Clump	0.2	AFR only	1	0.2	0.8	2	0.182337	0.05	130.604	38
GAUDI LD Clump	0.2	AFR only	1	0.2	0.8	3	0.207171	0.05	285.015	43
GAUDI LD Clump	0.2	AFR only	1	0.2	0.8	4	0.231572	0.05	370.736	54
GAUDI LD Clump	0.2	AFR only	1	0.2	0.8	5	0.188767	0.05	363.962	52
GAUDI LD Clump	0.2	AFR only	1	0.2	0.8	6	0.245454	0.005	88.3365	20
GAUDI LD Clump	0.2	AFR only	1	0.2	0.8	7	0.191521	0.05	50.8584	40
GAUDI LD Clump	0.2	AFR only	1	0.2	0.8	8	0.275145	0.005	186.81	22
GAUDI LD Clump	0.2	AFR only	1	0.2	0.8	9	0.199734	0.05	203.605	32
GAUDI LD Clump	0.2	AFR only	1	0.2	0.8	10	0.14391	0.05	358.608	42
GAUDI LD Clump	0.6	both	0.05	0.2	0.5	1	0.621343	0.05	148.603	46
GAUDI LD Clump	0.6	both	0.05	0.2	0.5	2	0.589613	5e-05	59.4527	10
GAUDI LD Clump	0.6	both	0.05	0.2	0.5	3	0.580747	5e-05	22.6981	10
GAUDI LD Clump	0.6	both	0.05	0.2	0.5	4	0.557512	0.005	47.3082	28
GAUDI LD Clump	0.6	both	0.05	0.2	0.5	5	0.572362	5e-06	126.251	24
GAUDI LD Clump	0.6	both	0.05	0.2	0.5	6	0.614959	5e-06	66.7472	26
GAUDI LD Clump	0.6	both	0.05	0.2	0.5	7	0.617771	0.0005	28.552	12
GAUDI LD Clump	0.6	both	0.05	0.2	0.5	8	0.620945	0.005	30.72	22
GAUDI LD Clump	0.6	both	0.05	0.2	0.5	9	0.596023	0.005	61.3063	60
GAUDI LD Clump	0.6	both	0.05	0.2	0.5	10	0.579017	0.05	84.3839	36
GAUDI LD Clump	0.6	both	0.05	0.2	0.8	1	0.616528	0.05	142.059	40
GAUDI LD Clump	0.6	both	0.05	0.2	0.8	2	0.521744	0.05	28.765	44
GAUDI LD Clump	0.6	both	0.05	0.2	0.8	3	0.586158	5e-05	59.3776	28
GAUDI LD Clump	0.6	both	0.05	0.2	0.8	4	0.574506	0.05	37.1687	26
GAUDI LD Clump	0.6	both	0.05	0.2	0.8	5	0.331484	0.05	13.4018	22
GAUDI LD Clump	0.6	both	0.05	0.2	0.8	6	0.56846	0.05	16.724	64
GAUDI LD Clump	0.6	both	0.05	0.2	0.8	7	0.263453	0.005	14.8919	68
GAUDI LD Clump	0.6	both	0.05	0.2	0.8	8	0.59407	0.05	46.1933	28
GAUDI LD Clump	0.6	both	0.05	0.2	0.8	9	0.565252	0.0005	55.9643	32
GAUDI LD Clump	0.6	both	0.05	0.2	0.8	10	0.575509	0.005	71.1498	22
GAUDI LD Clump	0.6	both	0.5	0.2	0.5	1	0.630249	0.05	59.9999	64
GAUDI LD Clump	0.6	both	0.5	0.2	0.5	2	0.585333	5e-05	18.376	30
GAUDI LD Clump	0.6	both	0.5	0.2	0.5	3	0.62057	0.005	60.1416	42
GAUDI LD Clump	0.6	both	0.5	0.2	0.5	4	0.50793	0.0005	36.5338	38
GAUDI LD Clump	0.6	both	0.5	0.2	0.5	5	0.532667	5e-05	27.9903	52
GAUDI LD Clump	0.6	both	0.5	0.2	0.5	6	0.519872	0.05	31.0184	50
GAUDI LD Clump	0.6	both	0.5	0.2	0.5	7	0.564503	0.05	62.8382	76
GAUDI LD Clump	0.6	both	0.5	0.2	0.5	8	0.59986	0.005	76.899	24
GAUDI LD Clump	0.6	both	0.5	0.2	0.5	9	0.571835	0.005	123.831	56
GAUDI LD Clump	0.6	both	0.5	0.2	0.5	10	0.567454	0.05	45.293	48
GAUDI LD Clump	0.6	both	0.5	0.2	0.8	1	0.575027	0.0005	19.9847	24
GAUDI LD Clump	0.6	both	0.5	0.2	0.8	2	0.643814	0.05	45.0557	44
GAUDI LD Clump	0.6	both	0.5	0.2	0.8	3	0.622566	0.005	87.801	40
GAUDI LD Clump	0.6	both	0.5	0.2	0.8	4	0.568179	5e-05	33.7679	56
GAUDI LD Clump	0.6	both	0.5	0.2	0.8	5	0.60935	5e-05	60.5175	32
GAUDI LD Clump	0.6	both	0.5	0.2	0.8	6	0.57685	0.05	115.631	54
GAUDI LD Clump	0.6	both	0.5	0.2	0.8	7	0.598715	0.05	45.7627	38
GAUDI LD Clump	0.6	both	0.5	0.2	0.8	8	0.534581	0.005	55.9907	40
GAUDI LD Clump	0.6	both	0.5	0.2	0.8	9	0.622278	0.05	93.3179	48
GAUDI LD Clump	0.6	both	0.5	0.2	0.8	10	0.538312	5e-06	918.827	38
GAUDI LD Clump	0.6	both	1	0.2	0.5	1	0.599556	0.05	175.739	64
GAUDI LD Clump	0.6	both	1	0.2	0.5	2	0.521699	0.005	63.862	46
GAUDI LD Clump	0.6	both	1	0.2	0.5	3	0.519108	0.05	61.5559	64
GAUDI LD Clump	0.6	both	1	0.2	0.5	4	0.441193	0.005	31.2157	44
GAUDI LD Clump	0.6	both	1	0.2	0.5	5	0.491729	0.05	156.265	40
GAUDI LD Clump	0.6	both	1	0.2	0.5	6	0.604302	0.05	52.7295	54
GAUDI LD Clump	0.6	both	1	0.2	0.5	7	0.567469	0.05	100.985	50
GAUDI LD Clump	0.6	both	1	0.2	0.5	8	0.529451	0.05	210.233	82
GAUDI LD Clump	0.6	both	1	0.2	0.5	9	0.56788	0.05	113.731	60
GAUDI LD Clump	0.6	both	1	0.2	0.5	10	0.569194	0.05	63.5682	56
GAUDI LD Clump	0.6	both	1	0.2	0.8	1	0.558615	0.005	31.1207	46
GAUDI LD Clump	0.6	both	1	0.2	0.8	2	0.551174	0.05	105.968	70
GAUDI LD Clump	0.6	both	1	0.2	0.8	3	0.547024	0.05	57.9158	52
GAUDI LD Clump	0.6	both	1	0.2	0.8	4	0.522984	0.005	212.991	64
GAUDI LD Clump	0.6	both	1	0.2	0.8	5	0.590783	0.05	95.3716	58
GAUDI LD Clump	0.6	both	1	0.2	0.8	6	0.593803	0.005	39.1345	52
GAUDI LD Clump	0.6	both	1	0.2	0.8	7	0.560094	0.05	128.879	50
GAUDI LD Clump	0.6	both	1	0.2	0.8	8	0.529149	0.05	82.7421	52
GAUDI LD Clump	0.6	both	1	0.2	0.8	9	0.553041	0.05	300.727	73
GAUDI LD Clump	0.6	both	1	0.2	0.8	10	0.582911	0.005	36.9233	36
GAUDI LD Clump	0.6	EUR only	0.05	0.2	0.5	1	0.544747	5e-05	40.6342	36
GAUDI LD Clump	0.6	EUR only	0.05	0.2	0.5	2	0.534978	5e-06	13.9565	12
GAUDI LD Clump	0.6	EUR only	0.05	0.2	0.5	3	0.550757	5e-05	59.8459	12
GAUDI LD Clump	0.6	EUR only	0.05	0.2	0.5	4	0.522614	0.05	46.6823	36
GAUDI LD Clump	0.6	EUR only	0.05	0.2	0.5	5	0.570045	0.0005	124.695	24
GAUDI LD Clump	0.6	EUR only	0.05	0.2	0.5	6	0.608714	5e-05	45.4331	22
GAUDI LD Clump	0.6	EUR only	0.05	0.2	0.5	7	0.528212	0.05	103.308	48
GAUDI LD Clump	0.6	EUR only	0.05	0.2	0.5	8	0.572164	0.0005	62.3066	58
GAUDI LD Clump	0.6	EUR only	0.05	0.2	0.5	9	0.591552	5e-05	104.587	26
GAUDI LD Clump	0.6	EUR only	0.05	0.2	0.5	10	0.555206	0.005	24.129	16
GAUDI LD Clump	0.6	EUR only	0.05	0.2	0.8	1	0.57454	0.005	62.5564	24
GAUDI LD Clump	0.6	EUR only	0.05	0.2	0.8	2	0.577281	0.05	24.0313	30
GAUDI LD Clump	0.6	EUR only	0.05	0.2	0.8	3	0.526024	0.05	44.2397	20
GAUDI LD Clump	0.6	EUR only	0.05	0.2	0.8	4	0.582409	5e-06	82.0384	12
GAUDI LD Clump	0.6	EUR only	0.05	0.2	0.8	5	0.514552	0.005	25.9862	34
GAUDI LD Clump	0.6	EUR only	0.05	0.2	0.8	6	0.544236	0.005	39.1161	50
GAUDI LD Clump	0.6	EUR only	0.05	0.2	0.8	7	0.589975	0.05	15.0379	38
GAUDI LD Clump	0.6	EUR only	0.05	0.2	0.8	8	0.569771	5e-05	72.5816	22
GAUDI LD Clump	0.6	EUR only	0.05	0.2	0.8	9	0.610742	0.05	139.242	74
GAUDI LD Clump	0.6	EUR only	0.05	0.2	0.8	10	0.588704	0.05	29.796	28
GAUDI LD Clump	0.6	EUR only	0.5	0.2	0.5	1	0.563147	5e-06	34.8445	18
GAUDI LD Clump	0.6	EUR only	0.5	0.2	0.5	2	0.612593	0.05	50.9104	64
GAUDI LD Clump	0.6	EUR only	0.5	0.2	0.5	3	0.602833	0.0005	38.5913	16
GAUDI LD Clump	0.6	EUR only	0.5	0.2	0.5	4	0.441805	5e-05	45.8482	18
GAUDI LD Clump	0.6	EUR only	0.5	0.2	0.5	5	0.571146	0.005	84.0333	64
GAUDI LD Clump	0.6	EUR only	0.5	0.2	0.5	6	0.566974	0.05	80.3445	62
GAUDI LD Clump	0.6	EUR only	0.5	0.2	0.5	7	0.304043	5e-06	10.0393	22
GAUDI LD Clump	0.6	EUR only	0.5	0.2	0.5	8	0.594058	5e-06	126.88	34
GAUDI LD Clump	0.6	EUR only	0.5	0.2	0.5	9	0.546478	5e-06	115.517	24
GAUDI LD Clump	0.6	EUR only	0.5	0.2	0.5	10	0.567845	0.0005	40.0285	18
GAUDI LD Clump	0.6	EUR only	0.5	0.2	0.8	1	0.575749	5e-05	112.252	30
GAUDI LD Clump	0.6	EUR only	0.5	0.2	0.8	2	0.575435	0.05	34.786	36
GAUDI LD Clump	0.6	EUR only	0.5	0.2	0.8	3	0.57684	5e-06	195.889	28
GAUDI LD Clump	0.6	EUR only	0.5	0.2	0.8	4	0.534012	5e-05	134.496	26
GAUDI LD Clump	0.6	EUR only	0.5	0.2	0.8	5	0.600448	0.005	89.4072	62
GAUDI LD Clump	0.6	EUR only	0.5	0.2	0.8	6	0.569743	0.005	28.0594	14
GAUDI LD Clump	0.6	EUR only	0.5	0.2	0.8	7	0.540944	0.05	25.6195	44
GAUDI LD Clump	0.6	EUR only	0.5	0.2	0.8	8	0.536382	0.05	201.461	24
GAUDI LD Clump	0.6	EUR only	0.5	0.2	0.8	9	0.596251	0.0005	185.741	48
GAUDI LD Clump	0.6	EUR only	0.5	0.2	0.8	10	0.560119	0.0005	30.9501	10
GAUDI LD Clump	0.6	EUR only	1	0.2	0.5	1	0.523969	0.05	62.0079	62
GAUDI LD Clump	0.6	EUR only	1	0.2	0.5	2	0.592959	0.05	31.9536	66
GAUDI LD Clump	0.6	EUR only	1	0.2	0.5	3	0.559242	5e-05	48.956	36
GAUDI LD Clump	0.6	EUR only	1	0.2	0.5	4	0.584896	0.05	66.5482	36
GAUDI LD Clump	0.6	EUR only	1	0.2	0.5	5	0.520341	0.05	173.067	60
GAUDI LD Clump	0.6	EUR only	1	0.2	0.5	6	0.51253	0.0005	99.8938	20
GAUDI LD Clump	0.6	EUR only	1	0.2	0.5	7	0.563663	5e-05	30.1594	24
GAUDI LD Clump	0.6	EUR only	1	0.2	0.5	8	0.611	0.05	47.1586	42
GAUDI LD Clump	0.6	EUR only	1	0.2	0.5	9	0.543018	0.005	194.709	50
GAUDI LD Clump	0.6	EUR only	1	0.2	0.5	10	0.581483	0.0005	65.6789	44
GAUDI LD Clump	0.6	EUR only	1	0.2	0.8	1	0.590401	0.05	84.7658	58
GAUDI LD Clump	0.6	EUR only	1	0.2	0.8	2	0.547173	0.05	92.264	54
GAUDI LD Clump	0.6	EUR only	1	0.2	0.8	3	0.429601	0.05	67.723	34
GAUDI LD Clump	0.6	EUR only	1	0.2	0.8	4	0.546042	5e-05	50.0639	20
GAUDI LD Clump	0.6	EUR only	1	0.2	0.8	5	0.558169	0.05	45.1056	32
GAUDI LD Clump	0.6	EUR only	1	0.2	0.8	6	0.530273	0.05	73.4582	36
GAUDI LD Clump	0.6	EUR only	1	0.2	0.8	7	0.405159	0.05	70.0472	60
GAUDI LD Clump	0.6	EUR only	1	0.2	0.8	8	0.540953	0.05	105.478	66
GAUDI LD Clump	0.6	EUR only	1	0.2	0.8	9	0.595468	5e-05	80.9396	12
GAUDI LD Clump	0.6	EUR only	1	0.2	0.8	10	0.557032	0.05	93.6407	34
GAUDI LD Clump	0.6	AFR only	0.05	0.2	0.5	1	0.611622	0.0005	59.1887	14
GAUDI LD Clump	0.6	AFR only	0.05	0.2	0.5	2	0.643595	0.005	100.922	30
GAUDI LD Clump	0.6	AFR only	0.05	0.2	0.5	3	0.587403	0.05	99.0434	16
GAUDI LD Clump	0.6	AFR only	0.05	0.2	0.5	4	0.653597	0.05	77.7312	38
GAUDI LD Clump	0.6	AFR only	0.05	0.2	0.5	5	0.609044	0.005	42.1994	6
GAUDI LD Clump	0.6	AFR only	0.05	0.2	0.5	6	0.579637	0.005	56.5502	10
GAUDI LD Clump	0.6	AFR only	0.05	0.2	0.5	7	0.664857	5e-06	19.3529	8
GAUDI LD Clump	0.6	AFR only	0.05	0.2	0.5	8	0.754518	0.05	169.663	32
GAUDI LD Clump	0.6	AFR only	0.05	0.2	0.5	9	0.562752	0.05	43.6365	18
GAUDI LD Clump	0.6	AFR only	0.05	0.2	0.5	10	0.652061	0.0005	27.1041	16
GAUDI LD Clump	0.6	AFR only	0.05	0.2	0.8	1	0.653571	0.05	93.9569	24
GAUDI LD Clump	0.6	AFR only	0.05	0.2	0.8	2	0.595375	0.005	113.502	20
GAUDI LD Clump	0.6	AFR only	0.05	0.2	0.8	3	0.633757	0.005	56.1057	34
GAUDI LD Clump	0.6	AFR only	0.05	0.2	0.8	4	0.682175	5e-06	80.0374	8
GAUDI LD Clump	0.6	AFR only	0.05	0.2	0.8	5	0.571672	0.005	44.0363	30
GAUDI LD Clump	0.6	AFR only	0.05	0.2	0.8	6	0.71487	0.0005	28.2399	8
GAUDI LD Clump	0.6	AFR only	0.05	0.2	0.8	7	0.588171	5e-05	17.4833	22
GAUDI LD Clump	0.6	AFR only	0.05	0.2	0.8	8	0.619088	5e-06	8.72646	6
GAUDI LD Clump	0.6	AFR only	0.05	0.2	0.8	9	0.533689	5e-06	9.82601	10
GAUDI LD Clump	0.6	AFR only	0.05	0.2	0.8	10	0.58821	0.05	48.956	57
GAUDI LD Clump	0.6	AFR only	0.5	0.2	0.5	1	0.554528	0.005	77.2187	30
GAUDI LD Clump	0.6	AFR only	0.5	0.2	0.5	2	0.628263	0.005	94.018	24
GAUDI LD Clump	0.6	AFR only	0.5	0.2	0.5	3	0.703212	0.005	45.4724	26
GAUDI LD Clump	0.6	AFR only	0.5	0.2	0.5	4	0.612625	0.005	79.9227	36
GAUDI LD Clump	0.6	AFR only	0.5	0.2	0.5	5	0.609045	0.05	242.072	28
GAUDI LD Clump	0.6	AFR only	0.5	0.2	0.5	6	0.551107	0.05	54.6778	28
GAUDI LD Clump	0.6	AFR only	0.5	0.2	0.5	7	0.58953	0.05	25.021	38
GAUDI LD Clump	0.6	AFR only	0.5	0.2	0.5	8	0.623514	0.05	191.203	66
GAUDI LD Clump	0.6	AFR only	0.5	0.2	0.5	9	0.577857	0.05	38.3107	40
GAUDI LD Clump	0.6	AFR only	0.5	0.2	0.5	10	0.581358	5e-05	38.6616	20
GAUDI LD Clump	0.6	AFR only	0.5	0.2	0.8	1	0.542993	5e-05	90.7069	18
GAUDI LD Clump	0.6	AFR only	0.5	0.2	0.8	2	0.612389	5e-05	80.1419	28
GAUDI LD Clump	0.6	AFR only	0.5	0.2	0.8	3	0.656272	5e-06	36.9417	30
GAUDI LD Clump	0.6	AFR only	0.5	0.2	0.8	4	0.588273	0.05	58.9708	46
GAUDI LD Clump	0.6	AFR only	0.5	0.2	0.8	5	0.628493	0.005	25.8331	20
GAUDI LD Clump	0.6	AFR only	0.5	0.2	0.8	6	0.607234	0.05	73.8001	36
GAUDI LD Clump	0.6	AFR only	0.5	0.2	0.8	7	0.64573	0.05	46.4553	34
GAUDI LD Clump	0.6	AFR only	0.5	0.2	0.8	8	0.635791	0.0005	60.2534	20
GAUDI LD Clump	0.6	AFR only	0.5	0.2	0.8	9	0.456687	5e-05	201.317	18
GAUDI LD Clump	0.6	AFR only	0.5	0.2	0.8	10	0.601733	0.05	98.7702	37
GAUDI LD Clump	0.6	AFR only	1	0.2	0.5	1	0.566447	0.05	88.5117	54
GAUDI LD Clump	0.6	AFR only	1	0.2	0.5	2	0.602834	0.05	48.032	62
GAUDI LD Clump	0.6	AFR only	1	0.2	0.5	3	0.605174	5e-05	30.3409	28
GAUDI LD Clump	0.6	AFR only	1	0.2	0.5	4	0.383554	0.05	100.063	37
GAUDI LD Clump	0.6	AFR only	1	0.2	0.5	5	0.55083	0.05	52.9037	42
GAUDI LD Clump	0.6	AFR only	1	0.2	0.5	6	0.647625	0.05	139.805	71
GAUDI LD Clump	0.6	AFR only	1	0.2	0.5	7	0.62367	5e-05	104.919	32
GAUDI LD Clump	0.6	AFR only	1	0.2	0.5	8	0.627652	0.05	94.4163	72
GAUDI LD Clump	0.6	AFR only	1	0.2	0.5	9	0.50478	0.05	38.5972	52
GAUDI LD Clump	0.6	AFR only	1	0.2	0.5	10	0.558266	0.05	110.895	65
GAUDI LD Clump	0.6	AFR only	1	0.2	0.8	1	0.613487	0.05	94.9457	58
GAUDI LD Clump	0.6	AFR only	1	0.2	0.8	2	0.57062	0.005	67.992	42
GAUDI LD Clump	0.6	AFR only	1	0.2	0.8	3	0.600777	0.05	80.6158	55
GAUDI LD Clump	0.6	AFR only	1	0.2	0.8	4	0.652731	0.0005	85.5725	28
GAUDI LD Clump	0.6	AFR only	1	0.2	0.8	5	0.589867	0.05	88.0417	38
GAUDI LD Clump	0.6	AFR only	1	0.2	0.8	6	0.667407	0.0005	131.182	42
GAUDI LD Clump	0.6	AFR only	1	0.2	0.8	7	0.584284	0.005	57.7208	43
GAUDI LD Clump	0.6	AFR only	1	0.2	0.8	8	0.574893	0.05	105.874	46
GAUDI LD Clump	0.6	AFR only	1	0.2	0.8	9	0.554555	0.05	1239.96	53
GAUDI LD Clump	0.6	AFR only	1	0.2	0.8	10	0.622257	0.05	106.533	68
GAUDI	0.2	both	0.05	0.5	0.5	1	0.156966	0.005	229.218	99
GAUDI	0.2	both	0.05	0.5	0.5	2	0.205302	0.0005	254.835	48
GAUDI	0.2	both	0.05	0.5	0.5	3	0.14018	0.005	61.4716	44
GAUDI	0.2	both	0.05	0.5	0.5	4	0.16342	0.005	149.357	103
GAUDI	0.2	both	0.05	0.5	0.5	5	0.115874	5e-06	63.0378	68
GAUDI	0.2	both	0.05	0.5	0.5	6	0.183674	5e-05	195.583	30
GAUDI	0.2	both	0.05	0.5	0.5	7	0.175178	0.005	85.428	77
GAUDI	0.2	both	0.05	0.5	0.5	8	0.129131	0.05	69.7674	81
GAUDI	0.2	both	0.05	0.5	0.5	9	0.171057	0.05	120.286	62
GAUDI	0.2	both	0.05	0.5	0.5	10	0.143403	0.05	186.323	56
GAUDI	0.2	both	0.05	0.5	0.8	1	0.136549	5e-05	200.15	52
GAUDI	0.2	both	0.05	0.5	0.8	2	0.217021	0.05	66.0427	114
GAUDI	0.2	both	0.05	0.5	0.8	3	0.171515	0.005	331.719	117
GAUDI	0.2	both	0.05	0.5	0.8	4	0.173932	0.05	297.27	100
GAUDI	0.2	both	0.05	0.5	0.8	5	0.162622	0.005	23.7041	50
GAUDI	0.2	both	0.05	0.5	0.8	6	0.156883	0.005	237.212	128
GAUDI	0.2	both	0.05	0.5	0.8	7	0.200051	0.0005	75.119	20
GAUDI	0.2	both	0.05	0.5	0.8	8	0.199148	0.0005	223.533	37
GAUDI	0.2	both	0.05	0.5	0.8	9	0.172833	5e-06	51.4774	16
GAUDI	0.2	both	0.05	0.5	0.8	10	0.194901	0.005	103.87	56
GAUDI	0.2	both	0.5	0.5	0.5	1	0.140763	0.05	229.024	126
GAUDI	0.2	both	0.5	0.5	0.5	2	0.0974165	0.05	191.504	64
GAUDI	0.2	both	0.5	0.5	0.5	3	0.14068	0.05	349.282	146
GAUDI	0.2	both	0.5	0.5	0.5	4	0.159141	0.05	163.438	132
GAUDI	0.2	both	0.5	0.5	0.5	5	0.144535	0.05	370.644	143
GAUDI	0.2	both	0.5	0.5	0.5	6	0.161958	0.05	598.096	131
GAUDI	0.2	both	0.5	0.5	0.5	7	0.194341	0.05	548.572	145
GAUDI	0.2	both	0.5	0.5	0.5	8	0.150385	0.05	223.765	113
GAUDI	0.2	both	0.5	0.5	0.5	9	0.163289	0.05	247.608	93
GAUDI	0.2	both	0.5	0.5	0.5	10	0.100202	0.05	84.7785	96
GAUDI	0.2	both	0.5	0.5	0.8	1	0.171811	0.005	904.059	78
GAUDI	0.2	both	0.5	0.5	0.8	2	0.154981	0.05	273.796	104
GAUDI	0.2	both	0.5	0.5	0.8	3	0.126987	0.05	450.937	179
GAUDI	0.2	both	0.5	0.5	0.8	4	0.176803	0.05	180.905	93
GAUDI	0.2	both	0.5	0.5	0.8	5	0.123546	0.05	389.585	142
GAUDI	0.2	both	0.5	0.5	0.8	6	0.187001	0.05	256.575	124
GAUDI	0.2	both	0.5	0.5	0.8	7	0.158649	0.05	603.663	85
GAUDI	0.2	both	0.5	0.5	0.8	8	0.17396	0.005	334.469	77
GAUDI	0.2	both	0.5	0.5	0.8	9	0.108858	0.0005	137.42	42
GAUDI	0.2	both	0.5	0.5	0.8	10	0.101974	0.05	337.888	152
GAUDI	0.2	both	1	0.5	0.5	1	0.14159	0.05	425.306	90
GAUDI	0.2	both	1	0.5	0.5	2	0.150367	0.05	617.082	160
GAUDI	0.2	both	1	0.5	0.5	3	0.171445	0.05	248.561	117
GAUDI	0.2	both	1	0.5	0.5	4	0.136684	0.05	708.369	144
GAUDI	0.2	both	1	0.5	0.5	5	0.145472	0.05	317.052	118
GAUDI	0.2	both	1	0.5	0.5	6	0.148606	0.05	210.202	116
GAUDI	0.2	both	1	0.5	0.5	7	0.155019	0.05	249.962	180
GAUDI	0.2	both	1	0.5	0.5	8	0.184276	0.05	496.076	140
GAUDI	0.2	both	1	0.5	0.5	9	0.109484	0.05	499.418	144
GAUDI	0.2	both	1	0.5	0.5	10	0.141863	0.05	429.201	108
GAUDI	0.2	both	1	0.5	0.8	1	0.119544	0.05	458.993	144
GAUDI	0.2	both	1	0.5	0.8	2	0.120028	0.05	1102.26	137
GAUDI	0.2	both	1	0.5	0.8	3	0.0938642	0.05	2218.32	120
GAUDI	0.2	both	1	0.5	0.8	4	0.139132	0.05	1100.36	103
GAUDI	0.2	both	1	0.5	0.8	5	0.111189	0.05	305.286	164
GAUDI	0.2	both	1	0.5	0.8	6	0.126139	0.005	789.024	162
GAUDI	0.2	both	1	0.5	0.8	7	0.168492	0.05	223.555	100
GAUDI	0.2	both	1	0.5	0.8	8	0.119855	0.05	373.2	139
GAUDI	0.2	both	1	0.5	0.8	9	0.141103	0.05	490.057	102
GAUDI	0.2	both	1	0.5	0.8	10	0.183066	0.05	813.658	147
GAUDI	0.2	EUR only	0.05	0.5	0.5	1	0.182883	0.05	168.922	41
GAUDI	0.2	EUR only	0.05	0.5	0.5	2	0.19274	0.005	19.3029	14
GAUDI	0.2	EUR only	0.05	0.5	0.5	3	0.148707	5e-05	44.8844	24
GAUDI	0.2	EUR only	0.05	0.5	0.5	4	0.145459	5e-05	140.865	80
GAUDI	0.2	EUR only	0.05	0.5	0.5	5	0.189995	5e-06	22.7794	4
GAUDI	0.2	EUR only	0.05	0.5	0.5	6	0.148792	5e-05	43.7422	12
GAUDI	0.2	EUR only	0.05	0.5	0.5	7	0.204966	0.05	336.501	142
GAUDI	0.2	EUR only	0.05	0.5	0.5	8	0.143926	0.0005	53.3183	36
GAUDI	0.2	EUR only	0.05	0.5	0.5	9	0.226034	0.005	156.618	46
GAUDI	0.2	EUR only	0.05	0.5	0.5	10	0.149468	5e-06	51.6227	8
GAUDI	0.2	EUR only	0.05	0.5	0.8	1	0.139555	0.0005	101.609	46
GAUDI	0.2	EUR only	0.05	0.5	0.8	2	0.131293	0.005	142.574	66
GAUDI	0.2	EUR only	0.05	0.5	0.8	3	0.217955	0.05	170.66	54
GAUDI	0.2	EUR only	0.05	0.5	0.8	4	0.2011	5e-05	67.6458	62
GAUDI	0.2	EUR only	0.05	0.5	0.8	5	0.197462	0.0005	285.231	14
GAUDI	0.2	EUR only	0.05	0.5	0.8	6	0.218771	5e-05	253.18	12
GAUDI	0.2	EUR only	0.05	0.5	0.8	7	0.180351	0.005	96.9395	79
GAUDI	0.2	EUR only	0.05	0.5	0.8	8	0.174631	5e-06	103.117	46
GAUDI	0.2	EUR only	0.05	0.5	0.8	9	0.195072	5e-06	45.3155	10
GAUDI	0.2	EUR only	0.05	0.5	0.8	10	0.148007	5e-06	88.8952	56
GAUDI	0.2	EUR only	0.5	0.5	0.5	1	0.147232	0.005	162.968	108
GAUDI	0.2	EUR only	0.5	0.5	0.5	2	0.166267	0.05	168.354	63
GAUDI	0.2	EUR only	0.5	0.5	0.5	3	0.113986	0.05	256.615	65
GAUDI	0.2	EUR only	0.5	0.5	0.5	4	0.162789	0.05	377.953	80
GAUDI	0.2	EUR only	0.5	0.5	0.5	5	0.165648	0.005	80.0497	73
GAUDI	0.2	EUR only	0.5	0.5	0.5	6	0.187343	0.005	189.235	57
GAUDI	0.2	EUR only	0.5	0.5	0.5	7	0.164868	0.05	392.704	103
GAUDI	0.2	EUR only	0.5	0.5	0.5	8	0.188523	0.05	169.081	56
GAUDI	0.2	EUR only	0.5	0.5	0.5	9	0.177252	0.05	428.993	131
GAUDI	0.2	EUR only	0.5	0.5	0.5	10	0.134882	0.005	125.337	60
GAUDI	0.2	EUR only	0.5	0.5	0.8	1	0.189236	0.005	59.0754	29
GAUDI	0.2	EUR only	0.5	0.5	0.8	2	0.15507	5e-06	349.269	78
GAUDI	0.2	EUR only	0.5	0.5	0.8	3	0.140873	0.05	261.624	95
GAUDI	0.2	EUR only	0.5	0.5	0.8	4	0.169049	0.05	155.415	71
GAUDI	0.2	EUR only	0.5	0.5	0.8	5	0.13844	0.05	296.089	60
GAUDI	0.2	EUR only	0.5	0.5	0.8	6	0.154288	0.005	142.363	123
GAUDI	0.2	EUR only	0.5	0.5	0.8	7	0.187506	5e-05	183.27	99
GAUDI	0.2	EUR only	0.5	0.5	0.8	8	0.181231	0.05	482.358	95
GAUDI	0.2	EUR only	0.5	0.5	0.8	9	0.159925	0.05	665.531	203
GAUDI	0.2	EUR only	0.5	0.5	0.8	10	0.0965409	0.05	155.892	60
GAUDI	0.2	EUR only	1	0.5	0.5	1	0.183794	0.05	290.121	111
GAUDI	0.2	EUR only	1	0.5	0.5	2	0.228611	0.05	511.066	121
GAUDI	0.2	EUR only	1	0.5	0.5	3	0.156423	0.05	465.467	74
GAUDI	0.2	EUR only	1	0.5	0.5	4	0.159905	0.05	431.711	77
GAUDI	0.2	EUR only	1	0.5	0.5	5	0.133483	0.05	104.968	105
GAUDI	0.2	EUR only	1	0.5	0.5	6	0.128813	0.05	290.985	91
GAUDI	0.2	EUR only	1	0.5	0.5	7	0.0874699	0.05	225.559	76
GAUDI	0.2	EUR only	1	0.5	0.5	8	0.151436	0.05	602.463	93
GAUDI	0.2	EUR only	1	0.5	0.5	9	0.165193	0.05	197.127	79
GAUDI	0.2	EUR only	1	0.5	0.5	10	0.118361	0.05	335.392	73
GAUDI	0.2	EUR only	1	0.5	0.8	1	0.144209	0.005	426.056	84
GAUDI	0.2	EUR only	1	0.5	0.8	2	0.227659	0.05	303.065	104
GAUDI	0.2	EUR only	1	0.5	0.8	3	0.125269	0.05	338.789	73
GAUDI	0.2	EUR only	1	0.5	0.8	4	0.160366	0.05	336.823	149
GAUDI	0.2	EUR only	1	0.5	0.8	5	0.0882627	5e-06	2481.05	71
GAUDI	0.2	EUR only	1	0.5	0.8	6	0.178907	0.05	308.268	87
GAUDI	0.2	EUR only	1	0.5	0.8	7	0.107927	0.005	106.191	46
GAUDI	0.2	EUR only	1	0.5	0.8	8	0.153645	0.05	141.438	81
GAUDI	0.2	EUR only	1	0.5	0.8	9	0.158335	0.05	242.848	137
GAUDI	0.2	EUR only	1	0.5	0.8	10	0.224308	0.005	409.192	107
GAUDI	0.2	AFR only	0.05	0.5	0.5	1	0.00568784	0.05	10.4449	41
GAUDI	0.2	AFR only	0.05	0.5	0.5	2	0.0577118	0.005	7.39715	10
GAUDI	0.2	AFR only	0.05	0.5	0.5	3	0.210795	0.05	246.829	35
GAUDI	0.2	AFR only	0.05	0.5	0.5	4	0.214226	0.0005	582.882	22
GAUDI	0.2	AFR only	0.05	0.5	0.5	5	0.377898	0.005	195.851	12
GAUDI	0.2	AFR only	0.05	0.5	0.5	6	0.189621	0.05	211.405	36
GAUDI	0.2	AFR only	0.05	0.5	0.5	7	0.20255	0.005	105.827	21
GAUDI	0.2	AFR only	0.05	0.5	0.5	8	0.160268	0.05	90.1908	131
GAUDI	0.2	AFR only	0.05	0.5	0.5	9	0.179628	5e-05	94.5665	12
GAUDI	0.2	AFR only	0.05	0.5	0.5	10	0.219201	0.0005	76.4947	9
GAUDI	0.2	AFR only	0.05	0.5	0.8	1	0.222645	0.05	94.1981	88
GAUDI	0.2	AFR only	0.05	0.5	0.8	2	0.206885	0.005	142.389	30
GAUDI	0.2	AFR only	0.05	0.5	0.8	3	0.211345	0.05	28.3644	61
GAUDI	0.2	AFR only	0.05	0.5	0.8	4	0.155867	0.005	274.069	16
GAUDI	0.2	AFR only	0.05	0.5	0.8	5	0.211183	0.005	104.539	26
GAUDI	0.2	AFR only	0.05	0.5	0.8	6	0.159879	0.005	80.2497	6
GAUDI	0.2	AFR only	0.05	0.5	0.8	7	0.203359	0.005	271.992	43
GAUDI	0.2	AFR only	0.05	0.5	0.8	8	0.106295	0.05	33.1035	22
GAUDI	0.2	AFR only	0.05	0.5	0.8	9	0.200375	5e-06	3.48252	14
GAUDI	0.2	AFR only	0.05	0.5	0.8	10	0.177536	0.0005	165.731	38
GAUDI	0.2	AFR only	0.5	0.5	0.5	1	0.110012	5e-06	23.8868	12
GAUDI	0.2	AFR only	0.5	0.5	0.5	2	0.279228	0.05	283.026	105
GAUDI	0.2	AFR only	0.5	0.5	0.5	3	0.116482	0.05	476.001	75
GAUDI	0.2	AFR only	0.5	0.5	0.5	4	0.184753	0.05	171.01	107
GAUDI	0.2	AFR only	0.5	0.5	0.5	5	0.170655	0.005	134.838	86
GAUDI	0.2	AFR only	0.5	0.5	0.5	6	0.145546	5e-05	383.112	28
GAUDI	0.2	AFR only	0.5	0.5	0.5	7	0.164043	0.005	119.504	77
GAUDI	0.2	AFR only	0.5	0.5	0.5	8	0.211037	0.05	115.576	70
GAUDI	0.2	AFR only	0.5	0.5	0.5	9	0.200474	0.05	134.329	63
GAUDI	0.2	AFR only	0.5	0.5	0.5	10	0.127823	0.05	345.764	99
GAUDI	0.2	AFR only	0.5	0.5	0.8	1	0.155222	0.05	604.251	92
GAUDI	0.2	AFR only	0.5	0.5	0.8	2	0.163047	0.005	684.319	44
GAUDI	0.2	AFR only	0.5	0.5	0.8	3	0.185261	0.05	42.6466	41
GAUDI	0.2	AFR only	0.5	0.5	0.8	4	0.226111	0.05	243.639	50
GAUDI	0.2	AFR only	0.5	0.5	0.8	5	0.184168	0.05	156.48	64
GAUDI	0.2	AFR only	0.5	0.5	0.8	6	0.151014	0.05	112.69	60
GAUDI	0.2	AFR only	0.5	0.5	0.8	7	0.196289	0.005	282.875	48
GAUDI	0.2	AFR only	0.5	0.5	0.8	8	0.159154	0.05	184.426	74
GAUDI	0.2	AFR only	0.5	0.5	0.8	9	0.131655	0.05	219.101	50
GAUDI	0.2	AFR only	0.5	0.5	0.8	10	0.192797	0.05	288.105	64
GAUDI	0.2	AFR only	1	0.5	0.5	1	0.200536	0.05	360.847	125
GAUDI	0.2	AFR only	1	0.5	0.5	2	0.138266	0.05	298.704	102
GAUDI	0.2	AFR only	1	0.5	0.5	3	0.155413	0.05	188.732	94
GAUDI	0.2	AFR only	1	0.5	0.5	4	0.228028	0.05	252.214	73
GAUDI	0.2	AFR only	1	0.5	0.5	5	0.207865	0.05	371.228	72
GAUDI	0.2	AFR only	1	0.5	0.5	6	0.130477	0.05	186.098	81
GAUDI	0.2	AFR only	1	0.5	0.5	7	0.10202	0.05	592.151	90
GAUDI	0.2	AFR only	1	0.5	0.5	8	0.152515	0.05	247.799	88
GAUDI	0.2	AFR only	1	0.5	0.5	9	0.185963	0.05	111.826	66
GAUDI	0.2	AFR only	1	0.5	0.5	10	0.15718	0.05	316.884	118
GAUDI	0.2	AFR only	1	0.5	0.8	1	0.226257	0.05	534.86	71
GAUDI	0.2	AFR only	1	0.5	0.8	2	0.188445	0.05	346.312	68
GAUDI	0.2	AFR only	1	0.5	0.8	3	0.159924	0.0005	320.619	24
GAUDI	0.2	AFR only	1	0.5	0.8	4	0.182301	0.05	200.567	81
GAUDI	0.2	AFR only	1	0.5	0.8	5	0.222633	0.05	559.515	72
GAUDI	0.2	AFR only	1	0.5	0.8	6	0.170881	0.05	316.848	86
GAUDI	0.2	AFR only	1	0.5	0.8	7	0.200362	0.005	501.958	58
GAUDI	0.2	AFR only	1	0.5	0.8	8	0.162725	0.05	74.4115	72
GAUDI	0.2	AFR only	1	0.5	0.8	9	0.155963	0.05	757.65	74
GAUDI	0.2	AFR only	1	0.5	0.8	10	0.16916	0.05	131.137	71
GAUDI	0.6	both	0.05	0.5	0.5	1	0.596989	0.05	102.759	111
GAUDI	0.6	both	0.05	0.5	0.5	2	0.539967	0.05	31.7509	90
GAUDI	0.6	both	0.05	0.5	0.5	3	0.522542	0.05	203.934	206
GAUDI	0.6	both	0.05	0.5	0.5	4	0.604032	5e-05	103.079	40
GAUDI	0.6	both	0.05	0.5	0.5	5	0.574937	0.005	32.465	48
GAUDI	0.6	both	0.05	0.5	0.5	6	0.638409	5e-05	126.432	110
GAUDI	0.6	both	0.05	0.5	0.5	7	0.598552	0.05	55.1602	118
GAUDI	0.6	both	0.05	0.5	0.5	8	0.584388	0.005	205.072	216
GAUDI	0.6	both	0.05	0.5	0.5	9	0.629647	5e-06	88.1466	22
GAUDI	0.6	both	0.05	0.5	0.5	10	0.571585	5e-05	416.408	110
GAUDI	0.6	both	0.05	0.5	0.8	1	0.638324	0.05	334.255	197
GAUDI	0.6	both	0.05	0.5	0.8	2	0.57127	0.05	79.1151	176
GAUDI	0.6	both	0.05	0.5	0.8	3	0.612754	5e-05	32.9825	38
GAUDI	0.6	both	0.05	0.5	0.8	4	0.595684	0.05	86.9715	100
GAUDI	0.6	both	0.05	0.5	0.8	5	0.543097	0.05	36.5389	160
GAUDI	0.6	both	0.05	0.5	0.8	6	0.561047	0.05	37.0546	90
GAUDI	0.6	both	0.05	0.5	0.8	7	0.626088	5e-06	60.7225	26
GAUDI	0.6	both	0.05	0.5	0.8	8	0.597329	0.05	53.8041	132
GAUDI	0.6	both	0.05	0.5	0.8	9	0.593055	0.05	13.1644	86
GAUDI	0.6	both	0.05	0.5	0.8	10	0.610661	5e-05	33.3401	50
GAUDI	0.6	both	0.5	0.5	0.5	1	0.564165	0.05	73.2628	160
GAUDI	0.6	both	0.5	0.5	0.5	2	0.559634	0.05	216.286	223
GAUDI	0.6	both	0.5	0.5	0.5	3	0.46483	0.005	42.4152	118
GAUDI	0.6	both	0.5	0.5	0.5	4	0.581316	0.05	86.1902	207
GAUDI	0.6	both	0.5	0.5	0.5	5	0.530962	0.05	103.112	186
GAUDI	0.6	both	0.5	0.5	0.5	6	0.573594	0.05	104.113	160
GAUDI	0.6	both	0.5	0.5	0.5	7	0.552827	0.05	100.064	205
GAUDI	0.6	both	0.5	0.5	0.5	8	0.548174	0.005	55.5758	120
GAUDI	0.6	both	0.5	0.5	0.5	9	0.544226	0.05	65.0635	172
GAUDI	0.6	both	0.5	0.5	0.5	10	0.564585	0.05	112.612	165
GAUDI	0.6	both	0.5	0.5	0.8	1	0.574268	0.05	154.22	182
GAUDI	0.6	both	0.5	0.5	0.8	2	0.555157	0.05	272.574	190
GAUDI	0.6	both	0.5	0.5	0.8	3	0.565409	0.05	200.337	207
GAUDI	0.6	both	0.5	0.5	0.8	4	0.582501	0.05	101.487	178
GAUDI	0.6	both	0.5	0.5	0.8	5	0.573765	0.05	157.668	224
GAUDI	0.6	both	0.5	0.5	0.8	6	0.53903	0.05	152.787	170
GAUDI	0.6	both	0.5	0.5	0.8	7	0.58475	0.05	94.2169	147
GAUDI	0.6	both	0.5	0.5	0.8	8	0.510721	0.05	60.5325	163
GAUDI	0.6	both	0.5	0.5	0.8	9	0.520431	0.05	175	228
GAUDI	0.6	both	0.5	0.5	0.8	10	0.540894	0.05	157.156	216
GAUDI	0.6	both	1	0.5	0.5	1	0.491055	0.05	68.8752	153
GAUDI	0.6	both	1	0.5	0.5	2	0.536759	0.05	96.5061	191
GAUDI	0.6	both	1	0.5	0.5	3	0.527499	0.05	298.69	185
GAUDI	0.6	both	1	0.5	0.5	4	0.494186	0.05	106.107	180
GAUDI	0.6	both	1	0.5	0.5	5	0.579189	0.05	100.84	217
GAUDI	0.6	both	1	0.5	0.5	6	0.53716	0.05	82.6564	166
GAUDI	0.6	both	1	0.5	0.5	7	0.488727	0.005	127.69	178
GAUDI	0.6	both	1	0.5	0.5	8	0.505675	0.05	157.574	167
GAUDI	0.6	both	1	0.5	0.5	9	0.522471	0.05	128.526	203
GAUDI	0.6	both	1	0.5	0.5	10	0.504544	0.05	136.482	202
GAUDI	0.6	both	1	0.5	0.8	1	0.544156	0.05	126.098	204
GAUDI	0.6	both	1	0.5	0.8	2	0.539986	0.05	242.212	187
GAUDI	0.6	both	1	0.5	0.8	3	0.54417	0.05	189.101	183
GAUDI	0.6	both	1	0.5	0.8	4	0.55575	0.05	97.193	218
GAUDI	0.6	both	1	0.5	0.8	5	0.536445	0.05	196.172	213
GAUDI	0.6	both	1	0.5	0.8	6	0.530633	0.05	97.5279	150
GAUDI	0.6	both	1	0.5	0.8	7	0.572009	0.05	153.938	223
GAUDI	0.6	both	1	0.5	0.8	8	0.569192	0.05	169.348	184
GAUDI	0.6	both	1	0.5	0.8	9	0.569583	0.05	98.0882	149
GAUDI	0.6	both	1	0.5	0.8	10	0.53567	0.05	246.512	240
GAUDI	0.6	EUR only	0.05	0.5	0.5	1	0.601278	0.05	24.1443	165
GAUDI	0.6	EUR only	0.05	0.5	0.5	2	0.594357	5e-05	77.3753	86
GAUDI	0.6	EUR only	0.05	0.5	0.5	3	0.552355	5e-06	17.0702	16
GAUDI	0.6	EUR only	0.05	0.5	0.5	4	0.5525	5e-06	19.2883	43
GAUDI	0.6	EUR only	0.05	0.5	0.5	5	0.538926	0.0005	15.0165	12
GAUDI	0.6	EUR only	0.05	0.5	0.5	6	0.580618	5e-06	101.309	84
GAUDI	0.6	EUR only	0.05	0.5	0.5	7	0.583427	5e-06	14.1356	14
GAUDI	0.6	EUR only	0.05	0.5	0.5	8	0.549001	0.005	28.4182	73
GAUDI	0.6	EUR only	0.05	0.5	0.5	9	0.559203	5e-05	40.9668	16
GAUDI	0.6	EUR only	0.05	0.5	0.5	10	0.624194	5e-06	91.2411	132
GAUDI	0.6	EUR only	0.05	0.5	0.8	1	0.570784	5e-05	77.4885	131
GAUDI	0.6	EUR only	0.05	0.5	0.8	2	0.509898	0.05	183.196	90
GAUDI	0.6	EUR only	0.05	0.5	0.8	3	0.586212	5e-05	61.03	71
GAUDI	0.6	EUR only	0.05	0.5	0.8	4	0.580684	0.005	67.4783	140
GAUDI	0.6	EUR only	0.05	0.5	0.8	5	0.568957	5e-06	96.0401	74
GAUDI	0.6	EUR only	0.05	0.5	0.8	6	0.682339	0.0005	8.63569	33
GAUDI	0.6	EUR only	0.05	0.5	0.8	7	0.581671	0.0005	26.8717	169
GAUDI	0.6	EUR only	0.05	0.5	0.8	8	0.571979	0.05	11.9654	58
GAUDI	0.6	EUR only	0.05	0.5	0.8	9	0.58942	0.0005	32.548	48
GAUDI	0.6	EUR only	0.05	0.5	0.8	10	0.146046	0.05	109.147	108
GAUDI	0.6	EUR only	0.5	0.5	0.5	1	0.555274	0.005	120.111	63
GAUDI	0.6	EUR only	0.5	0.5	0.5	2	0.576324	0.005	166.581	196
GAUDI	0.6	EUR only	0.5	0.5	0.5	3	0.616744	0.0005	124.675	49
GAUDI	0.6	EUR only	0.5	0.5	0.5	4	0.552834	0.05	83.3245	103
GAUDI	0.6	EUR only	0.5	0.5	0.5	5	0.550984	0.0005	80.3733	110
GAUDI	0.6	EUR only	0.5	0.5	0.5	6	0.529086	0.05	127.635	152
GAUDI	0.6	EUR only	0.5	0.5	0.5	7	0.505398	0.005	212.607	183
GAUDI	0.6	EUR only	0.5	0.5	0.5	8	0.526761	0.005	101.741	124
GAUDI	0.6	EUR only	0.5	0.5	0.5	9	0.525281	0.05	90.4115	117
GAUDI	0.6	EUR only	0.5	0.5	0.5	10	0.567308	0.05	114.353	106
GAUDI	0.6	EUR only	0.5	0.5	0.8	1	0.595426	0.05	79.7799	102
GAUDI	0.6	EUR only	0.5	0.5	0.8	2	0.465849	0.005	97.4988	64
GAUDI	0.6	EUR only	0.5	0.5	0.8	3	0.633883	0.05	119.391	155
GAUDI	0.6	EUR only	0.5	0.5	0.8	4	0.566445	0.05	102.629	107
GAUDI	0.6	EUR only	0.5	0.5	0.8	5	0.563134	0.005	85.8602	74
GAUDI	0.6	EUR only	0.5	0.5	0.8	6	0.562729	0.05	127.373	204
GAUDI	0.6	EUR only	0.5	0.5	0.8	7	0.553193	0.05	62.7902	88
GAUDI	0.6	EUR only	0.5	0.5	0.8	8	0.547134	0.05	134.268	143
GAUDI	0.6	EUR only	0.5	0.5	0.8	9	0.511464	0.05	94.3073	191
GAUDI	0.6	EUR only	0.5	0.5	0.8	10	0.571317	0.0005	217.878	56
GAUDI	0.6	EUR only	1	0.5	0.5	1	0.535709	0.05	49.8205	111
GAUDI	0.6	EUR only	1	0.5	0.5	2	0.487596	0.05	108.289	119
GAUDI	0.6	EUR only	1	0.5	0.5	3	0.561023	0.05	122.051	161
GAUDI	0.6	EUR only	1	0.5	0.5	4	0.57841	0.05	143.934	125
GAUDI	0.6	EUR only	1	0.5	0.5	5	0.393026	0.05	36.4445	94
GAUDI	0.6	EUR only	1	0.5	0.5	6	0.536569	0.05	194.034	136
GAUDI	0.6	EUR only	1	0.5	0.5	7	0.561587	0.05	118.399	107
GAUDI	0.6	EUR only	1	0.5	0.5	8	0.482785	0.05	28.2346	115
GAUDI	0.6	EUR only	1	0.5	0.5	9	0.566017	0.05	72.5444	200
GAUDI	0.6	EUR only	1	0.5	0.5	10	0.463462	0.05	50.5715	137
GAUDI	0.6	EUR only	1	0.5	0.8	1	0.551992	0.005	116.69	156
GAUDI	0.6	EUR only	1	0.5	0.8	2	0.609638	0.005	187.631	87
GAUDI	0.6	EUR only	1	0.5	0.8	3	0.571042	0.05	91.348	187
GAUDI	0.6	EUR only	1	0.5	0.8	4	0.557595	0.05	181.344	133
GAUDI	0.6	EUR only	1	0.5	0.8	5	0.574278	0.05	261.422	119
GAUDI	0.6	EUR only	1	0.5	0.8	6	0.466853	0.0005	110.11	56
GAUDI	0.6	EUR only	1	0.5	0.8	7	0.518425	0.005	87.255	135
GAUDI	0.6	EUR only	1	0.5	0.8	8	0.479654	0.05	136.776	109
GAUDI	0.6	EUR only	1	0.5	0.8	9	0.481503	0.0005	123.526	55
GAUDI	0.6	EUR only	1	0.5	0.8	10	0.541175	0.05	135.579	136
GAUDI	0.6	AFR only	0.05	0.5	0.5	1	0.604773	0.005	47.1606	67
GAUDI	0.6	AFR only	0.05	0.5	0.5	2	0.480295	0.005	59.9585	22
GAUDI	0.6	AFR only	0.05	0.5	0.5	3	0.646906	5e-06	50.0274	32
GAUDI	0.6	AFR only	0.05	0.5	0.5	4	0.738519	0.005	110.493	18
GAUDI	0.6	AFR only	0.05	0.5	0.5	5	0.551917	0.0005	22.639	23
GAUDI	0.6	AFR only	0.05	0.5	0.5	6	0.585878	0.0005	90.4781	67
GAUDI	0.6	AFR only	0.05	0.5	0.5	7	0.601338	0.005	132.494	52
GAUDI	0.6	AFR only	0.05	0.5	0.5	8	0.655449	5e-06	24.0239	52
GAUDI	0.6	AFR only	0.05	0.5	0.5	9	0.561253	5e-05	38.8067	28
GAUDI	0.6	AFR only	0.05	0.5	0.5	10	0.623079	5e-05	353.769	63
GAUDI	0.6	AFR only	0.05	0.5	0.8	1	0.623552	0.005	99.1108	16
GAUDI	0.6	AFR only	0.05	0.5	0.8	2	0.498636	0.005	36.6341	69
GAUDI	0.6	AFR only	0.05	0.5	0.8	3	0.628663	5e-06	28.7717	6
GAUDI	0.6	AFR only	0.05	0.5	0.8	4	0.68708	0.0005	26.2927	20
GAUDI	0.6	AFR only	0.05	0.5	0.8	5	0.56803	0.0005	34.7117	33
GAUDI	0.6	AFR only	0.05	0.5	0.8	6	0.518583	5e-05	40.0021	13
GAUDI	0.6	AFR only	0.05	0.5	0.8	7	0.618287	0.05	93.9592	88
GAUDI	0.6	AFR only	0.05	0.5	0.8	8	0.711671	0.0005	79.2033	14
GAUDI	0.6	AFR only	0.05	0.5	0.8	9	0.607653	0.05	37.0487	118
GAUDI	0.6	AFR only	0.05	0.5	0.8	10	0.567411	0.005	108.395	45
GAUDI	0.6	AFR only	0.5	0.5	0.5	1	0.586982	0.005	130.725	140
GAUDI	0.6	AFR only	0.5	0.5	0.5	2	0.598122	0.005	86.8293	150
GAUDI	0.6	AFR only	0.5	0.5	0.5	3	0.609873	0.05	110.688	75
GAUDI	0.6	AFR only	0.5	0.5	0.5	4	0.564171	0.05	59.3473	132
GAUDI	0.6	AFR only	0.5	0.5	0.5	5	0.615467	0.05	60.2549	132
GAUDI	0.6	AFR only	0.5	0.5	0.5	6	0.62978	0.05	116.054	87
GAUDI	0.6	AFR only	0.5	0.5	0.5	7	0.607267	0.005	98.3882	123
GAUDI	0.6	AFR only	0.5	0.5	0.5	8	0.544848	0.05	90.9108	165
GAUDI	0.6	AFR only	0.5	0.5	0.5	9	0.532092	0.0005	87.5622	50
GAUDI	0.6	AFR only	0.5	0.5	0.5	10	0.570979	0.005	100.517	49
GAUDI	0.6	AFR only	0.5	0.5	0.8	1	0.559859	0.0005	113.723	97
GAUDI	0.6	AFR only	0.5	0.5	0.8	2	0.526346	0.05	315.626	142
GAUDI	0.6	AFR only	0.5	0.5	0.8	3	0.623146	0.005	70.5755	61
GAUDI	0.6	AFR only	0.5	0.5	0.8	4	0.595168	0.05	157.921	102
GAUDI	0.6	AFR only	0.5	0.5	0.8	5	0.508592	0.05	175.754	95
GAUDI	0.6	AFR only	0.5	0.5	0.8	6	0.602245	0.005	78.5307	71
GAUDI	0.6	AFR only	0.5	0.5	0.8	7	0.554342	0.05	142.417	197
GAUDI	0.6	AFR only	0.5	0.5	0.8	8	0.601007	0.05	224.647	112
GAUDI	0.6	AFR only	0.5	0.5	0.8	9	0.622036	0.05	278.234	125
GAUDI	0.6	AFR only	0.5	0.5	0.8	10	0.588139	0.005	84.7048	78
GAUDI	0.6	AFR only	1	0.5	0.5	1	0.547272	0.005	108.123	87
GAUDI	0.6	AFR only	1	0.5	0.5	2	0.550732	0.0005	104.591	115
GAUDI	0.6	AFR only	1	0.5	0.5	3	0.577511	0.05	135.835	140
GAUDI	0.6	AFR only	1	0.5	0.5	4	0.541958	0.05	214.843	122
GAUDI	0.6	AFR only	1	0.5	0.5	5	0.63596	0.05	144.099	132
GAUDI	0.6	AFR only	1	0.5	0.5	6	0.582439	0.05	56.7486	113
GAUDI	0.6	AFR only	1	0.5	0.5	7	0.439476	0.05	258.956	141
GAUDI	0.6	AFR only	1	0.5	0.5	8	0.504853	0.005	78.5384	120
GAUDI	0.6	AFR only	1	0.5	0.5	9	0.589033	0.05	76.6689	144
GAUDI	0.6	AFR only	1	0.5	0.5	10	0.546891	0.05	122.053	199
GAUDI	0.6	AFR only	1	0.5	0.8	1	0.570227	0.05	254.8	157
GAUDI	0.6	AFR only	1	0.5	0.8	2	0.591409	0.005	105.048	109
GAUDI	0.6	AFR only	1	0.5	0.8	3	0.531658	0.05	163.494	120
GAUDI	0.6	AFR only	1	0.5	0.8	4	0.618127	0.05	119.389	174
GAUDI	0.6	AFR only	1	0.5	0.8	5	0.601675	0.005	170.36	122
GAUDI	0.6	AFR only	1	0.5	0.8	6	0.629864	0.05	252.131	182
GAUDI	0.6	AFR only	1	0.5	0.8	7	0.511783	0.05	193.43	102
GAUDI	0.6	AFR only	1	0.5	0.8	8	0.572952	0.05	195.811	118
GAUDI	0.6	AFR only	1	0.5	0.8	9	0.572293	0.05	193.994	124
GAUDI	0.6	AFR only	1	0.5	0.8	10	0.540943	0.05	93.4015	163
PRSice	0.2	both	0.05	0.5	0.5	1	0.0994749	NA	NA	NA
PRSice	0.2	both	0.05	0.5	0.5	2	0.066466	NA	NA	NA
PRSice	0.2	both	0.05	0.5	0.5	3	0.0873214	NA	NA	NA
PRSice	0.2	both	0.05	0.5	0.5	4	0.124954	NA	NA	NA
PRSice	0.2	both	0.05	0.5	0.5	5	0.0720291	NA	NA	NA
PRSice	0.2	both	0.05	0.5	0.5	6	0.135569	NA	NA	NA
PRSice	0.2	both	0.05	0.5	0.5	7	0.138297	NA	NA	NA
PRSice	0.2	both	0.05	0.5	0.5	8	0.0950391	NA	NA	NA
PRSice	0.2	both	0.05	0.5	0.5	9	0.0767729	NA	NA	NA
PRSice	0.2	both	0.05	0.5	0.5	10	0.0811777	NA	NA	NA
PRSice	0.2	both	0.05	0.5	0.8	1	0.102621	NA	NA	NA
PRSice	0.2	both	0.05	0.5	0.8	2	0.127443	NA	NA	NA
PRSice	0.2	both	0.05	0.5	0.8	3	0.112853	NA	NA	NA
PRSice	0.2	both	0.05	0.5	0.8	4	0.126714	NA	NA	NA
PRSice	0.2	both	0.05	0.5	0.8	5	0.15667	NA	NA	NA
PRSice	0.2	both	0.05	0.5	0.8	6	0.0981207	NA	NA	NA
PRSice	0.2	both	0.05	0.5	0.8	7	0.140656	NA	NA	NA
PRSice	0.2	both	0.05	0.5	0.8	8	0.175931	NA	NA	NA
PRSice	0.2	both	0.05	0.5	0.8	9	0.0663597	NA	NA	NA
PRSice	0.2	both	0.05	0.5	0.8	10	0.176009	NA	NA	NA
PRSice	0.2	both	0.5	0.5	0.5	1	0.0837167	NA	NA	NA
PRSice	0.2	both	0.5	0.5	0.5	2	0.0887432	NA	NA	NA
PRSice	0.2	both	0.5	0.5	0.5	3	0.0623586	NA	NA	NA
PRSice	0.2	both	0.5	0.5	0.5	4	0.101936	NA	NA	NA
PRSice	0.2	both	0.5	0.5	0.5	5	0.083347	NA	NA	NA
PRSice	0.2	both	0.5	0.5	0.5	6	0.115656	NA	NA	NA
PRSice	0.2	both	0.5	0.5	0.5	7	0.11002	NA	NA	NA
PRSice	0.2	both	0.5	0.5	0.5	8	0.0964887	NA	NA	NA
PRSice	0.2	both	0.5	0.5	0.5	9	0.133346	NA	NA	NA
PRSice	0.2	both	0.5	0.5	0.5	10	0.0499937	NA	NA	NA
PRSice	0.2	both	0.5	0.5	0.8	1	0.110505	NA	NA	NA
PRSice	0.2	both	0.5	0.5	0.8	2	0.124855	NA	NA	NA
PRSice	0.2	both	0.5	0.5	0.8	3	0.0599341	NA	NA	NA
PRSice	0.2	both	0.5	0.5	0.8	4	0.120078	NA	NA	NA
PRSice	0.2	both	0.5	0.5	0.8	5	0.0437038	NA	NA	NA
PRSice	0.2	both	0.5	0.5	0.8	6	0.120586	NA	NA	NA
PRSice	0.2	both	0.5	0.5	0.8	7	0.138219	NA	NA	NA
PRSice	0.2	both	0.5	0.5	0.8	8	0.118432	NA	NA	NA
PRSice	0.2	both	0.5	0.5	0.8	9	0.0608182	NA	NA	NA
PRSice	0.2	both	0.5	0.5	0.8	10	0.0909454	NA	NA	NA
PRSice	0.2	both	1	0.5	0.5	1	0.101976	NA	NA	NA
PRSice	0.2	both	1	0.5	0.5	2	0.0983587	NA	NA	NA
PRSice	0.2	both	1	0.5	0.5	3	0.105226	NA	NA	NA
PRSice	0.2	both	1	0.5	0.5	4	0.106638	NA	NA	NA
PRSice	0.2	both	1	0.5	0.5	5	0.0956463	NA	NA	NA
PRSice	0.2	both	1	0.5	0.5	6	0.0524525	NA	NA	NA
PRSice	0.2	both	1	0.5	0.5	7	0.0781641	NA	NA	NA
PRSice	0.2	both	1	0.5	0.5	8	0.0927361	NA	NA	NA
PRSice	0.2	both	1	0.5	0.5	9	0.0707167	NA	NA	NA
PRSice	0.2	both	1	0.5	0.5	10	0.0624307	NA	NA	NA
PRSice	0.2	both	1	0.5	0.8	1	0.0765613	NA	NA	NA
PRSice	0.2	both	1	0.5	0.8	2	0.0816729	NA	NA	NA
PRSice	0.2	both	1	0.5	0.8	3	0.106694	NA	NA	NA
PRSice	0.2	both	1	0.5	0.8	4	0.111834	NA	NA	NA
PRSice	0.2	both	1	0.5	0.8	5	0.0632489	NA	NA	NA
PRSice	0.2	both	1	0.5	0.8	6	0.0888042	NA	NA	NA
PRSice	0.2	both	1	0.5	0.8	7	0.117117	NA	NA	NA
PRSice	0.2	both	1	0.5	0.8	8	0.0606597	NA	NA	NA
PRSice	0.2	both	1	0.5	0.8	9	0.0973681	NA	NA	NA
PRSice	0.2	both	1	0.5	0.8	10	0.0889931	NA	NA	NA
PRSice	0.2	EUR only	0.05	0.5	0.5	1	0.0498427	NA	NA	NA
PRSice	0.2	EUR only	0.05	0.5	0.5	2	0.129386	NA	NA	NA
PRSice	0.2	EUR only	0.05	0.5	0.5	3	0.0856875	NA	NA	NA
PRSice	0.2	EUR only	0.05	0.5	0.5	4	0.0952804	NA	NA	NA
PRSice	0.2	EUR only	0.05	0.5	0.5	5	0.128105	NA	NA	NA
PRSice	0.2	EUR only	0.05	0.5	0.5	6	0.102654	NA	NA	NA
PRSice	0.2	EUR only	0.05	0.5	0.5	7	0.122218	NA	NA	NA
PRSice	0.2	EUR only	0.05	0.5	0.5	8	0.109609	NA	NA	NA
PRSice	0.2	EUR only	0.05	0.5	0.5	9	0.18345	NA	NA	NA
PRSice	0.2	EUR only	0.05	0.5	0.5	10	0.0825504	NA	NA	NA
PRSice	0.2	EUR only	0.05	0.5	0.8	1	0.114379	NA	NA	NA
PRSice	0.2	EUR only	0.05	0.5	0.8	2	0.127315	NA	NA	NA
PRSice	0.2	EUR only	0.05	0.5	0.8	3	0.132539	NA	NA	NA
PRSice	0.2	EUR only	0.05	0.5	0.8	4	0.13905	NA	NA	NA
PRSice	0.2	EUR only	0.05	0.5	0.8	5	0.185784	NA	NA	NA
PRSice	0.2	EUR only	0.05	0.5	0.8	6	0.100165	NA	NA	NA
PRSice	0.2	EUR only	0.05	0.5	0.8	7	0.145572	NA	NA	NA
PRSice	0.2	EUR only	0.05	0.5	0.8	8	0.0983313	NA	NA	NA
PRSice	0.2	EUR only	0.05	0.5	0.8	9	0.0914976	NA	NA	NA
PRSice	0.2	EUR only	0.05	0.5	0.8	10	0.0515348	NA	NA	NA
PRSice	0.2	EUR only	0.5	0.5	0.5	1	0.053177	NA	NA	NA
PRSice	0.2	EUR only	0.5	0.5	0.5	2	0.118373	NA	NA	NA
PRSice	0.2	EUR only	0.5	0.5	0.5	3	0.0405371	NA	NA	NA
PRSice	0.2	EUR only	0.5	0.5	0.5	4	0.100186	NA	NA	NA
PRSice	0.2	EUR only	0.5	0.5	0.5	5	0.12213	NA	NA	NA
PRSice	0.2	EUR only	0.5	0.5	0.5	6	0.131258	NA	NA	NA
PRSice	0.2	EUR only	0.5	0.5	0.5	7	0.0946005	NA	NA	NA
PRSice	0.2	EUR only	0.5	0.5	0.5	8	0.0367609	NA	NA	NA
PRSice	0.2	EUR only	0.5	0.5	0.5	9	0.0903764	NA	NA	NA
PRSice	0.2	EUR only	0.5	0.5	0.5	10	0.0828854	NA	NA	NA
PRSice	0.2	EUR only	0.5	0.5	0.8	1	0.14468	NA	NA	NA
PRSice	0.2	EUR only	0.5	0.5	0.8	2	0.10153	NA	NA	NA
PRSice	0.2	EUR only	0.5	0.5	0.8	3	0.0843403	NA	NA	NA
PRSice	0.2	EUR only	0.5	0.5	0.8	4	0.141657	NA	NA	NA
PRSice	0.2	EUR only	0.5	0.5	0.8	5	0.0814413	NA	NA	NA
PRSice	0.2	EUR only	0.5	0.5	0.8	6	0.0801301	NA	NA	NA
PRSice	0.2	EUR only	0.5	0.5	0.8	7	0.0837046	NA	NA	NA
PRSice	0.2	EUR only	0.5	0.5	0.8	8	0.168466	NA	NA	NA
PRSice	0.2	EUR only	0.5	0.5	0.8	9	0.0786713	NA	NA	NA
PRSice	0.2	EUR only	0.5	0.5	0.8	10	0.0382378	NA	NA	NA
PRSice	0.2	EUR only	1	0.5	0.5	1	0.100876	NA	NA	NA
PRSice	0.2	EUR only	1	0.5	0.5	2	0.108634	NA	NA	NA
PRSice	0.2	EUR only	1	0.5	0.5	3	0.115854	NA	NA	NA
PRSice	0.2	EUR only	1	0.5	0.5	4	0.111439	NA	NA	NA
PRSice	0.2	EUR only	1	0.5	0.5	5	0.0843458	NA	NA	NA
PRSice	0.2	EUR only	1	0.5	0.5	6	0.0483299	NA	NA	NA
PRSice	0.2	EUR only	1	0.5	0.5	7	0.0591555	NA	NA	NA
PRSice	0.2	EUR only	1	0.5	0.5	8	0.081665	NA	NA	NA
PRSice	0.2	EUR only	1	0.5	0.5	9	0.0593165	NA	NA	NA
PRSice	0.2	EUR only	1	0.5	0.5	10	0.0818713	NA	NA	NA
PRSice	0.2	EUR only	1	0.5	0.8	1	0.0748504	NA	NA	NA
PRSice	0.2	EUR only	1	0.5	0.8	2	0.0915496	NA	NA	NA
PRSice	0.2	EUR only	1	0.5	0.8	3	0.0679744	NA	NA	NA
PRSice	0.2	EUR only	1	0.5	0.8	4	0.0665008	NA	NA	NA
PRSice	0.2	EUR only	1	0.5	0.8	5	0.0723931	NA	NA	NA
PRSice	0.2	EUR only	1	0.5	0.8	6	0.106174	NA	NA	NA
PRSice	0.2	EUR only	1	0.5	0.8	7	0.0684988	NA	NA	NA
PRSice	0.2	EUR only	1	0.5	0.8	8	0.132564	NA	NA	NA
PRSice	0.2	EUR only	1	0.5	0.8	9	0.0590504	NA	NA	NA
PRSice	0.2	EUR only	1	0.5	0.8	10	0.150556	NA	NA	NA
PRSice	0.2	AFR only	0.05	0.5	0.5	1	0.00749734	NA	NA	NA
PRSice	0.2	AFR only	0.05	0.5	0.5	2	0.00387148	NA	NA	NA
PRSice	0.2	AFR only	0.05	0.5	0.5	3	0.077701	NA	NA	NA
PRSice	0.2	AFR only	0.05	0.5	0.5	4	0.162816	NA	NA	NA
PRSice	0.2	AFR only	0.05	0.5	0.5	5	0.000896539	NA	NA	NA
PRSice	0.2	AFR only	0.05	0.5	0.5	6	0.18839	NA	NA	NA
PRSice	0.2	AFR only	0.05	0.5	0.5	7	0.0372226	NA	NA	NA
PRSice	0.2	AFR only	0.05	0.5	0.5	8	0.0960256	NA	NA	NA
PRSice	0.2	AFR only	0.05	0.5	0.5	9	0.155797	NA	NA	NA
PRSice	0.2	AFR only	0.05	0.5	0.5	10	0.095192	NA	NA	NA
PRSice	0.2	AFR only	0.05	0.5	0.8	1	0.0244592	NA	NA	NA
PRSice	0.2	AFR only	0.05	0.5	0.8	2	0.118412	NA	NA	NA
PRSice	0.2	AFR only	0.05	0.5	0.8	3	0.114166	NA	NA	NA
PRSice	0.2	AFR only	0.05	0.5	0.8	4	0.0791041	NA	NA	NA
PRSice	0.2	AFR only	0.05	0.5	0.8	5	0.132837	NA	NA	NA
PRSice	0.2	AFR only	0.05	0.5	0.8	6	0.0591315	NA	NA	NA
PRSice	0.2	AFR only	0.05	0.5	0.8	7	0.126922	NA	NA	NA
PRSice	0.2	AFR only	0.05	0.5	0.8	8	0.0174884	NA	NA	NA
PRSice	0.2	AFR only	0.05	0.5	0.8	9	0.13516	NA	NA	NA
PRSice	0.2	AFR only	0.05	0.5	0.8	10	0.113221	NA	NA	NA
PRSice	0.2	AFR only	0.5	0.5	0.5	1	0.0521178	NA	NA	NA
PRSice	0.2	AFR only	0.5	0.5	0.5	2	0.126799	NA	NA	NA
PRSice	0.2	AFR only	0.5	0.5	0.5	3	0.0924818	NA	NA	NA
PRSice	0.2	AFR only	0.5	0.5	0.5	4	0.0736299	NA	NA	NA
PRSice	0.2	AFR only	0.5	0.5	0.5	5	0.125978	NA	NA	NA
PRSice	0.2	AFR only	0.5	0.5	0.5	6	0.0871967	NA	NA	NA
PRSice	0.2	AFR only	0.5	0.5	0.5	7	0.0873761	NA	NA	NA
PRSice	0.2	AFR only	0.5	0.5	0.5	8	0.0788932	NA	NA	NA
PRSice	0.2	AFR only	0.5	0.5	0.5	9	0.1446	NA	NA	NA
PRSice	0.2	AFR only	0.5	0.5	0.5	10	0.0962443	NA	NA	NA
PRSice	0.2	AFR only	0.5	0.5	0.8	1	0.0389709	NA	NA	NA
PRSice	0.2	AFR only	0.5	0.5	0.8	2	0.103415	NA	NA	NA
PRSice	0.2	AFR only	0.5	0.5	0.8	3	0.109824	NA	NA	NA
PRSice	0.2	AFR only	0.5	0.5	0.8	4	0.107904	NA	NA	NA
PRSice	0.2	AFR only	0.5	0.5	0.8	5	0.0806341	NA	NA	NA
PRSice	0.2	AFR only	0.5	0.5	0.8	6	0.0449705	NA	NA	NA
PRSice	0.2	AFR only	0.5	0.5	0.8	7	0.101151	NA	NA	NA
PRSice	0.2	AFR only	0.5	0.5	0.8	8	0.100695	NA	NA	NA
PRSice	0.2	AFR only	0.5	0.5	0.8	9	0.0632592	NA	NA	NA
PRSice	0.2	AFR only	0.5	0.5	0.8	10	0.0840627	NA	NA	NA
PRSice	0.2	AFR only	1	0.5	0.5	1	0.104296	NA	NA	NA
PRSice	0.2	AFR only	1	0.5	0.5	2	0.0410052	NA	NA	NA
PRSice	0.2	AFR only	1	0.5	0.5	3	0.106307	NA	NA	NA
PRSice	0.2	AFR only	1	0.5	0.5	4	0.0968764	NA	NA	NA
PRSice	0.2	AFR only	1	0.5	0.5	5	0.117625	NA	NA	NA
PRSice	0.2	AFR only	1	0.5	0.5	6	0.0483358	NA	NA	NA
PRSice	0.2	AFR only	1	0.5	0.5	7	0.0399842	NA	NA	NA
PRSice	0.2	AFR only	1	0.5	0.5	8	0.075089	NA	NA	NA
PRSice	0.2	AFR only	1	0.5	0.5	9	0.079105	NA	NA	NA
PRSice	0.2	AFR only	1	0.5	0.5	10	0.0742174	NA	NA	NA
PRSice	0.2	AFR only	1	0.5	0.8	1	0.0702755	NA	NA	NA
PRSice	0.2	AFR only	1	0.5	0.8	2	0.0953777	NA	NA	NA
PRSice	0.2	AFR only	1	0.5	0.8	3	0.0709382	NA	NA	NA
PRSice	0.2	AFR only	1	0.5	0.8	4	0.0768588	NA	NA	NA
PRSice	0.2	AFR only	1	0.5	0.8	5	0.105268	NA	NA	NA
PRSice	0.2	AFR only	1	0.5	0.8	6	0.0936572	NA	NA	NA
PRSice	0.2	AFR only	1	0.5	0.8	7	0.0894106	NA	NA	NA
PRSice	0.2	AFR only	1	0.5	0.8	8	0.0954014	NA	NA	NA
PRSice	0.2	AFR only	1	0.5	0.8	9	0.0930966	NA	NA	NA
PRSice	0.2	AFR only	1	0.5	0.8	10	0.0727219	NA	NA	NA
PRSice	0.6	both	0.05	0.5	0.5	1	0.461957	NA	NA	NA
PRSice	0.6	both	0.05	0.5	0.5	2	0.225793	NA	NA	NA
PRSice	0.6	both	0.05	0.5	0.5	3	0.185453	NA	NA	NA
PRSice	0.6	both	0.05	0.5	0.5	4	0.440327	NA	NA	NA
PRSice	0.6	both	0.05	0.5	0.5	5	0.337145	NA	NA	NA
PRSice	0.6	both	0.05	0.5	0.5	6	0.370461	NA	NA	NA
PRSice	0.6	both	0.05	0.5	0.5	7	0.434328	NA	NA	NA
PRSice	0.6	both	0.05	0.5	0.5	8	0.387366	NA	NA	NA
PRSice	0.6	both	0.05	0.5	0.5	9	0.463584	NA	NA	NA
PRSice	0.6	both	0.05	0.5	0.5	10	0.324682	NA	NA	NA
PRSice	0.6	both	0.05	0.5	0.8	1	0.236174	NA	NA	NA
PRSice	0.6	both	0.05	0.5	0.8	2	0.292441	NA	NA	NA
PRSice	0.6	both	0.05	0.5	0.8	3	0.352082	NA	NA	NA
PRSice	0.6	both	0.05	0.5	0.8	4	0.5116	NA	NA	NA
PRSice	0.6	both	0.05	0.5	0.8	5	0.400896	NA	NA	NA
PRSice	0.6	both	0.05	0.5	0.8	6	0.402618	NA	NA	NA
PRSice	0.6	both	0.05	0.5	0.8	7	0.509265	NA	NA	NA
[truncated: 883 more rows]

## Sheet: Fig 3
Figure 3
phenotype	replication	GAUDI	pPRS	PRS-CSx	PRSice
CRP	1	0.0316891	0.00634073	0.00564169	0.00742539
CRP	2	0.0240312	0.00298869	0.00122471	0.0053846
CRP	3	0.0107833	0.00202165	0.00437796	0.00198198
CRP	4	0.0228009	0.000215809	0.00124579	4.56131e-06
CRP	5	0.0291088	0.00225464	0.0109125	0.00293617
WBC	1	0.13048	0.0544967	0.0744974	0.0678162
WBC	2	0.082294	0.0258909	0.0487276	0.0372481
WBC	3	0.10806	0.0305281	0.0578758	0.0467722
WBC	4	0.0966946	0.0498048	0.089099	0.0783751
WBC	5	0.114288	0.0356537	0.0535163	0.043731
HCT	1	0.000754289	0.000341689	0.000951227	0.00355104
HCT	2	0.00221842	0.00064759	0.000317746	0.00102587
HCT	3	0.000125422	0.00079104	0.000516807	0.000472981
HCT	4	0.000289158	0.000167572	2.25002e-05	4.84015e-05
HCT	5	0.000189328	2.53076e-05	0.00106906	3.61813e-07
HGB	1	0.00153117	7.7136e-05	0.000140385	0.00061617
HGB	2	0.00261625	0.000322178	3.36428e-05	0.000597708
HGB	3	0.000935408	0.000414974	0.00106815	3.95039e-05
HGB	4	0.00418184	1.23807e-05	0.0001851	7.17008e-07
HGB	5	1.96539e-09	1.05613e-05	0.00248604	5.27611e-05
PLT	1	0.00393825	0.0067063	0.00241408	0.00609216
PLT	2	0.00145815	0.00327221	0.000228839	0.000557647
PLT	3	0.00604835	0.00570633	0.000341441	0.0101349
PLT	4	1.22074e-05	0.00031645	6.61978e-05	0.000266432
PLT	5	0.00171134	0.00289662	0.00266055	0.0031412
BMI	1	0.000543257	8.75211e-05	1.15455e-05	0.000243852
BMI	2	6.60324e-07	8.09366e-06	8.07622e-05	0.000115804
BMI	3	0.000223336	0.000136953	0.000114466	1.07384e-06
BMI	4	4.24205e-05	0.000412052	5.64819e-05	1.29781e-05
BMI	5	0.000811646	0.00112391	0.00108418	0.00107329
Creatinine	1	0.000785759	0.000112825	0.000164538	7.39906e-05
Creatinine	2	0.0021409	0.00701434	0.00239514	0.00646232
Creatinine	3	8.42449e-06	0.00226886	0.000713752	0.00172279
Creatinine	4	7.08974e-06	0.00160426	0.000224503	0.00155857
Creatinine	5	0.00165392	0.00188354	0.00261339	0.00269582
dBP	1	0.000603813	4.11364e-06	0.0013307	1.85167e-05
dBP	2	0.00381383	0.000600744	3.27992e-05	0.00043794
dBP	3	0.00262519	5.81163e-05	0.00360791	0.00067766
dBP	4	4.42253e-05	9.02294e-05	0.00289425	7.64631e-05
dBP	5	0.00478508	0.000704133	0.000238543	0.000708155
sBP	1	0.000762704	0.002393	0.00424864	0.00359324
sBP	2	0.00105179	0.00010798	0.00033062	1.11311e-05
sBP	3	0.00127095	0.00222114	0.00176649	0.00271094
sBP	4	0.000913887	0.000404354	2.37018e-06	0.000344227
sBP	5	0.00178119	0.00469682	0.000631176	0.0036425
hypertension	1	0.00224215	0.000727395	0.00241077	0.00181966
hypertension	2	6.22634e-05	1.15349e-05	0.000452573	7.8462e-06
hypertension	3	0.000532382	0.00219846	0.000188886	0.00100414
hypertension	4	0.000846932	0.00045989	0.000253697	0.000497192
hypertension	5	0.000311711	0.000452492	0.000254744	3.61779e-05
stroke	1	0.000377906	0.000872011	1.30748e-05	0.00183591
stroke	2	4.62473e-07	0.000165725	0.000367542	0.000369288
stroke	3	0.0001775	2.27221e-06	2.15098e-05	0.000100673
stroke	4	0.0010786	0.000522064	0.00230291	0.000150151
stroke	5	0.00206045	0.000188989	0.000246848	0.000298702
t2d	1	0.000757926	0.000978553	0.000440526	0.00263441
t2d	2	0.00472161	4.0507e-06	2.02001e-06	0.000171239
t2d	3	0.00934966	4.64041e-06	0.00154045	0.000167292
t2d	4	0.000180184	0.00189168	0.000163724	0.000333848
t2d	5	7.2153e-05	0.000121278	0.00119962	0.000218905

## Sheet: Fig 4
Figure 4
phenotype	fold	GAUDI (AA)	PRS-CSx (w/ 5k EUR)	PRSice (AA)	PRS-CSx (w/ >560K EUR)	PRSice (>560K EUR)
WBC	1	0.13048	0.0744974	0.0678162	0.085177	0.0262664
WBC	2	0.082294	0.0487276	0.0372481	0.0657187	0.0195538
WBC	3	0.10806	0.0578758	0.0467722	0.0534672	0.0108183
WBC	4	0.0966946	0.089099	0.0783751	0.0939635	0.0202099
WBC	5	0.114288	0.0535163	0.043731	0.0635049	0.0265406
CRP	1	0.0316891	0.00564169	0.00742539	0.01584	0.00517875
CRP	2	0.0240312	0.00122471	0.0053846	0.00316878	0.0120669
CRP	3	0.0107833	0.00437796	0.00198198	0.0226338	0.0118681
CRP	4	0.0228009	0.00124579	4.56131e-06	0.0133202	0.0180801
CRP	5	0.0291088	0.0109125	0.00293617	0.017587	0.0127847

## Sheet: Fig 5
Figure 5
phenotype	replication	GAUDI	pPRS	PRS-CSx	PRSice
CRP	1	0.0132317	0.00318243	0.0288846	0.00494068
CRP	2	0.0328607	0.000488855	0.0141812	0.0107011
CRP	3	0.0337029	0.0031862	0.0124953	0.00835333
CRP	4	0.00956718	0.00276486	0.00310238	4.89625e-05
CRP	5	0.0197989	0.00183343	0.0253733	0.00223098
HCT	1	5.12982e-06	8.01179e-05	5.76166e-06	2.38688e-05
HCT	2	0.00121	0.000208886	0.00783984	0.00477394
HCT	3	0.000299211	0.000191442	0.000566296	0.000425413
HCT	4	0.0027254	0.000242982	0.000290655	6.78797e-05
HCT	5	1.39641e-05	5.46236e-06	0.00476534	0.00175812
HGB	1	0.000149515	8.29266e-05	0.00168016	0.000480488
HGB	2	0.00814042	0.000112582	0.00967356	0.00344731
HGB	3	0.0089117	0.000598622	0.00817899	0.0045637
HGB	4	0.00239332	0.000437596	0.0029246	0.00059496
HGB	5	0.000274004	8.78785e-07	0.00434777	0.00159881
PLT	1	0.00818956	0.000277685	0.00145171	8.58064e-05
PLT	2	0.00299938	0.0018623	0.0101761	0.00312094
PLT	3	0.00660272	0.000133417	0.000329515	0.000323023
PLT	4	0.0106631	0.00185249	0.00254054	0.00140343
PLT	5	0.0112041	0.000392113	0.00309518	0.000875855
Creatinine	1	0.00656772	1.13113e-07	6.71016e-05	7.17944e-05
Creatinine	2	0.000857065	0.000283785	8.12533e-05	0.000403325
Creatinine	3	0.00627814	0.0013638	7.46523e-05	0.000477203
Creatinine	4	9.60837e-05	5.3409e-05	0.00113306	0.00356105
Creatinine	5	0.00248478	0.000479833	0.000489883	2.666e-05
WBC	1	0.103048	0.00106112	0.0744287	0.013463
WBC	2	0.0822176	5.18034e-07	0.0564018	0.01702
WBC	3	0.0981281	1.00016e-06	0.0592858	0.00616429
WBC	4	0.0902579	0.000889299	0.0800051	0.0177581
WBC	5	0.0675932	0.00212562	0.0661432	0.00630444
hypertension	1	0.00886206	0.0087694	0.00876807	0.00965496
hypertension	2	0.0083427	0.00655228	0.00984065	0.00695871
hypertension	3	0.00341316	0.00172525	0.00141403	0.00488024
hypertension	4	0.0108997	0.010522	0.0106511	0.00933745
hypertension	5	0.0271228	0.027012	0.0294731	0.030902
stroke	1	0.00443456	0.004527	0.00413104	0.00431178
stroke	2	0.00610737	0.00695056	0.00634383	0.0076259
stroke	3	0.0181185	0.018023	0.017926	0.0178988
stroke	4	0.00204719	0.00453035	0.00199807	0.00208709
stroke	5	0.00609599	0.00556382	0.00546508	0.00517428
t2d	1	0.0103884	0.00813221	0.00824308	0.00824229
t2d	2	0.0118355	0.0122219	0.0150855	0.012094
t2d	3	0.00278505	0.00273678	0.00276421	0.00355579
t2d	4	0.00784484	0.00776497	0.00879598	0.00779124
t2d	5	0.0117882	0.00896003	0.0090931	0.00942738
